# Supplementary material for: Resolving versus non-resolving sphingolipid dynamics during macrophage activation: a time-resolved metabolic analysis
Source: J Lipid Res. 2025 Sep 15;66(11):100899. doi: 10.1016/j.jlr.2025.100899 (PMC12605055; doi:10.1016/j.jlr.2025.100899)
Supplement: MacConcPlots_JLR [file mmc1.zip › MacConcPlots_JLR_mmc1.m]

function MacConcPlots_JLR
close all

%experimental data%
tExp=[0 0.5 1 2 4 8 12 24]; %input experimental time points 
lipidNames={'DHSph','DHSphP','DHCer','DHSM','DHCerP','DHGluCer','Cer','SM','CerP','GluCer','Sph','SphP'};
%'C' denotes condition control condition, 'S' denotes KLA stimulated condition
% Control data: measured concentrations of metabolites at 8 time points
C_DHCerP=[0.4800    0.3600    0.2400    0.2400    0.2400    0.1200    0.1200    0.1200]; 
C_DHCer=[231.4800  223.5600  150.7200  154.8000  188.8800  205.3200  154.8000  133.8000];
C_DHSM=[2.8352    2.6468    2.2320    2.5602    2.0599    1.9985    1.8400    1.5737]*1000;
C_DHGlcCer=[60.8400  108.9600   73.9200   56.6400   73.8000   78.7200   56.4000   20.5200];
C_Cer=[554.0400  521.8800  525.7200  567.4800  558.3600  541.9200  493.3200  270.8400];
C_CerP=[1.4400    1.3200    1.4400    1.0800    1.0800    0.9600    0.6000    0.4800];
C_SM=[7.7255    7.5613    6.8203    7.1340    6.8016    7.1842    7.2478    7.5516]*1000;
C_GlcCer=[395.8800  403.6800  375.4800  398.7600  387.9600  455.2800  494.2800  353.7600];
C_DHSph=[6.12 4.44	5.4	5.88 5.88 6.72 6.48	6];
C_DHSphP=[0.12	0.12 0.12 0.12 0.12	0.13 0.12 0.12];%***
C_Sph=[50.52 44.52 52.08 49.56 49.32 68.76 59.76 63.48];
C_SphP=[0.24 0.24	0.24 0.24 0.24 0.36	0.36 0.48]; 

C_CoA=[19.4400   23.0400   17.8800   16.2000   15.6000   16.2000   20.6400   25.8000];
C_GPCho=[751.2 563.4 1575 1256.4 716.4 918.6 1906.8	864.6];

C_Tot=C_DHCerP+C_DHCer+C_DHSM+C_DHGlcCer+C_Cer+C_CerP+C_SM+C_GlcCer+C_DHSph+C_DHSphP+C_Sph+C_SphP;


%stimulus data
% KLA stimulated: measured concentrations of metabolites at 8 time points
S_DHCerP=[ 0.4800    0.2400    0.2400    0.2400    0.2400    0.1200    0.2400    0.2400]; 
S_DHCer=[231.4800  182.7600  227.1600  181.8000  175.9200  271.4400  338.5200  627.7200];
S_DHSM=[2.8352    2.2220    2.3734    2.2778    2.0684    2.2770    2.7092    2.8426]*1000;
S_DHGlcCer=[60.8400   70.2000   72.4800   64.8000   67.0800   62.0400  125.5200  137.4000];
S_Cer=[0.5540    0.4308    0.4735    0.5245    0.5008    0.6004    0.7190    1.2827]*1000;
S_CerP=[1.4400    1.0800    1.0800    1.0800    1.0800    1.0800    1.5600    1.6800];
S_SM=[0.7725    0.6422    0.6957    0.7217    0.6978    0.8307    1.0779    1.1740]*10^4;
S_GlcCer=[0.3959    0.3191    0.4084    0.4304    0.4412    0.6622    1.0112    1.3758]*1000;
S_DHSph=[6.12 7.2 8.4 12 13.92	13.2 9.96 5.64];
S_DHSphP=[0.12 0.12 0.12 0.12 0.12 0.48	0.96 0.6];
S_Sph=[50.52 56.04	57.6 87.12 73.44 83.64 64.32 52.92];
S_SphP=[0.24 0.12 0.24 0.24	0.36 0.96 2.04 1.56];

S_CoA=[19.5600   21.3600   17.2800   15.1200   15.6000   16.2000   19.4400   29.0400];
S_GPCho=[1352.4	450	1216.2 1392	498.6 1246.8 1384.8	1825.2];

S_Tot=S_DHCerP+S_DHCer+S_DHSM+S_DHGlcCer+S_Cer+S_CerP+S_SM+S_GlcCer+S_DHSph+S_DHSphP+S_Sph+S_SphP;

%% fit curves through data%
tFit=[0:0.5:24]; %time points for fitted curve
pOrder=0.5; 

%control data- curve fitting
pC_DHCerP=csaps(tExp,C_DHCerP,0.8); %fit curve to Dihydroceramide Phosphate concentration
C_DHCerPFit=fnval(pC_DHCerP,tFit); 
C_DHCerPFit(C_DHCerPFit<=0)=0.01;

pC_DHCer=csaps(tExp,C_DHCer,0.7); %fit curve to Dihydroceramide concentration
C_DHCerFit=fnval(pC_DHCer,tFit); 
C_DHCerFit(C_DHCerFit<=0)=0.01;

pC_DHSM=csaps(tExp,C_DHSM,0.8); %fit curve to Dihydrosphingomyelin concentration
C_DHSMFit=fnval(pC_DHSM,tFit); 
C_DHSMFit(C_DHSMFit<=0)=0.01;

pC_DHGlcCer=csaps(tExp,C_DHGlcCer,0.8); %fit curve to Dihydroglucosylceramide concentration
C_DHGlcCerFit=fnval(pC_DHGlcCer,tFit); 
C_DHGlcCerFit(C_DHGlcCerFit<=0)=0.01;

pC_Cer=csaps(tExp,C_Cer,0.7); %fit curve to Ceramide concentration
C_CerFit=fnval(pC_Cer,tFit); 
C_CerFit(C_CerFit<=0)=0.01;

pC_CerP=csaps(tExp,C_CerP,0.8); %fit curve to Ceramide Phosphate concentration
C_CerPFit=fnval(pC_CerP,tFit); 
C_CerPFit(C_CerPFit<=0)=0.01;

pC_SM=csaps(tExp,C_SM,0.8); %fit curve to Sphingomyelin concentration
C_SMFit=fnval(pC_SM,tFit); 
C_SMFit(C_SMFit<=0)=0.01;

pC_GlcCer=csaps(tExp,C_GlcCer,0.7); %fit curve to Glucosylceramide concentration
C_GlcCerFit=fnval(pC_GlcCer,tFit); 
C_GlcCerFit(C_GlcCerFit<=0)=0.01;

pC_GPCho=csaps(tExp,C_GPCho,0.8); %fit curve to Phosphatidylcholine concentration
C_GPChoFit=fnval(pC_GPCho,tFit); 
C_GPChoFit(C_GPChoFit<=0)=0.01;

pC_DHSph=csaps(tExp,C_DHSph,0.8); %fit curve to Sphinganine concentration
C_DHSphFit=fnval(pC_DHSph,tFit); 
C_DHSphFit(C_DHSphFit<=0)=0.01;

pC_DHSphP=csaps(tExp,C_DHSphP,0.7); %fit curve to Sphinganine Phosphate concentration
C_DHSphPFit=fnval(pC_DHSphP,tFit); 
C_DHSphPFit(C_DHSphPFit<=0)=0.01;

pC_Sph=csaps(tExp,C_Sph,0.8); %fit curve to Sphingosine concentration
C_SphFit=fnval(pC_Sph,tFit); 
C_SphFit(C_SphFit<=0)=0.01;

pC_SphP=csaps(tExp,C_SphP,pOrder); %fit curve to Sphingosine Phosphate concentration
C_SphPFit=fnval(pC_SphP,tFit); 
C_SphPFit(C_SphPFit<=0)=0.01;

pC_CoA=csaps(tExp,C_CoA,pOrder); %fit curve to Coenzyme A concentration
C_CoAFit=fnval(pC_CoA,tFit); 
C_CoAFit(C_CoAFit<=0)=0.01;

%stimulus data- curve fitting

pS_DHCerP=csaps(tExp,S_DHCerP,0.7); %fit curve to Dihydroceramide Phosphate concentration
S_DHCerPFit=fnval(pS_DHCerP,tFit); 
S_DHCerPFit(S_DHCerPFit<=0)=0.01;

pS_DHCer=csaps(tExp,S_DHCer,0.7); %fit curve to Dihydroceramide concentration
S_DHCerFit=fnval(pS_DHCer,tFit); 
S_DHCerFit(S_DHCerFit<=0)=0.01;

pS_DHSM=csaps(tExp,S_DHSM,0.7); %fit curve to Dihydrosphingomyelin concentration
S_DHSMFit=fnval(pS_DHSM,tFit); 
S_DHSMFit(S_DHSMFit<=0)=0.01;

pS_DHGlcCer=csaps(tExp,S_DHGlcCer,pOrder); %fit curve to Dihydroglucosylceramideconcentration
S_DHGlcCerFit=fnval(pS_DHGlcCer,tFit); 
S_DHGlcCerFit(S_DHGlcCerFit<=0)=0.01;

pS_Cer=csaps(tExp,S_Cer,0.7); %fit curve to Ceramide concentration
S_CerFit=fnval(pS_Cer,tFit); 
S_CerFit(S_CerFit<=0)=0.01;

pS_CerP=csaps(tExp,S_CerP,pOrder); %fit curve to Ceramide Phosphate concentration
S_CerPFit=fnval(pS_CerP,tFit); 
S_CerPFit(S_CerPFit<=0)=0.01;

pS_SM=csaps(tExp,S_SM,0.8); %fit curve to Sphingomyelin concentration
S_SMFit=fnval(pS_SM,tFit); 
S_SMFit(S_SMFit<=0)=0.01;

pS_GlcCer=csaps(tExp,S_GlcCer,0.7); %fit curve to Glucosylceramide concentration
S_GlcCerFit=fnval(pS_GlcCer,tFit); 
S_GlcCerFit(S_GlcCerFit<=0)=0.01;

pS_GPCho=csaps(tExp,S_GPCho,0.8); %fit curve to Phosphatidylcholine concentration
S_GPChoFit=fnval(pS_GPCho,tFit); 
S_GPChoFit(S_GPChoFit<=0)=0.01;

pS_DHSph=csaps(tExp,S_DHSph,pOrder); %fit curve to Sphinganine concentration
S_DHSphFit=fnval(pS_DHSph,tFit); 
S_DHSphFit(S_DHSphFit<=0)=0.01;

pS_DHSphP=csaps(tExp,S_DHSphP,pOrder); %fit curve to Sphinganine Phosphate concentration
S_DHSphPFit=fnval(pS_DHSphP,tFit); 
S_DHSphPFit(S_DHSphPFit<=0)=0.01;

pS_Sph=csaps(tExp,S_Sph,0.7); %fit curve to Sphingosine concentration
S_SphFit=fnval(pS_Sph,tFit); 
S_SphFit(S_SphFit<=0)=0.01;

pS_SphP=csaps(tExp,S_SphP,pOrder); %fit curve to Sphingosine Phosphate concentration
S_SphPFit=fnval(pS_SphP,tFit); 
S_SphPFit(S_SphPFit<=0)=0.01;

pS_CoA=csaps(tExp,S_CoA,pOrder); %fit curve to Coenzyme A (16:0) concentration
S_CoAFit=fnval(pS_CoA,tFit); 
S_CoAFit(S_CoAFit<=0)=0.01;

C_TotFit=C_DHCerPFit+C_DHCerFit+C_DHSMFit+C_DHGlcCerFit+C_CerFit+C_CerPFit+C_SMFit+C_GlcCerFit+C_DHSphFit+C_DHSphPFit+C_SphFit+C_SphPFit;
S_TotFit=S_DHCerPFit+S_DHCerFit+S_DHSMFit+S_DHGlcCerFit+S_CerFit+S_CerPFit+S_SMFit+S_GlcCerFit+S_DHSphFit+S_DHSphPFit+S_SphFit+S_SphPFit;


%fitted plots%

figure(1)
plot(tExp,C_DHCerP,'ko','LineWidth',2)
hold on
plot(tFit,C_DHCerPFit,'k:','LineWidth',4)
plot(tExp,S_DHCerP,'k*','LineWidth',2)
plot(tFit,S_DHCerPFit,'k-','LineWidth',4)
hold off
xlabel('Time, hours','FontSize',16)
ylabel('Concentration pmoles/mg Protein','FontSize',16)
title(' DHCerP Concentration','FontSize',18)
legend('','Control','','Stimulated','FontSize',16)


figure(2)
plot(tExp,C_DHCer,'ko','LineWidth',2)
hold on
plot(tFit,C_DHCerFit,'k:','LineWidth',4)
plot(tExp,S_DHCer,'k*','LineWidth',2)
plot(tFit,S_DHCerFit,'k-','LineWidth',4)
hold off
xlabel('Time, hours','FontSize',16)
ylabel('Concentration pmoles/mg Protein','FontSize',16)
title(' DHCer Concentration','FontSize',18)
legend('','Control','','Stimulated','FontSize',16)

figure(3)
plot(tExp,C_DHSM,'ko','LineWidth',2)
hold on
plot(tFit,C_DHSMFit,'k:','LineWidth',4)
plot(tExp,S_DHSM,'k*','LineWidth',2)
plot(tFit,S_DHSMFit,'k-','LineWidth',4)
hold off
xlabel('Time, hours','FontSize',14)
ylabel('Concentration pmoles/mg Protein','FontSize',14)
title(' DHSM Concentration','FontSize',16)
legend('','Control','','Stimulated','FontSize',9)

figure(4)
plot(tExp,C_DHGlcCer,'ko','LineWidth',2)
hold on
plot(tFit,C_DHGlcCerFit,'k:','LineWidth',4)
plot(tExp,S_DHGlcCer,'k*','LineWidth',2)
plot(tFit,S_DHGlcCerFit,'k-','LineWidth',4)
hold off
xlabel('Time, hours','FontSize',14)
ylabel('Concentration pmoles/mg Protein','FontSize',14)
title('DHGlcCer Concentration','FontSize',16)
legend('','Control','','Stimulated','FontSize',9)

figure(5)
plot(tExp,C_Cer,'ko','LineWidth',2)
hold on
plot(tFit,C_CerFit,'k:','LineWidth',4)
plot(tExp,S_Cer,'k*','LineWidth',2)
plot(tFit,S_CerFit,'k-','LineWidth',4)
hold off
xlabel('Time, hours','FontSize',14)
ylabel('Concentration pmoles/mg Protein','FontSize',14)
title('Cer Concentration','FontSize',16)
legend('','Control','','Stimulated','FontSize',9)

figure(6)
plot(tExp,C_CerP,'ko','LineWidth',2)
hold on
plot(tFit,C_CerPFit,'k:','LineWidth',4)
plot(tExp,S_CerP,'k*','LineWidth',2)
plot(tFit,S_CerPFit,'k-','LineWidth',4)
hold off
xlabel('Time, hours','FontSize',14)
ylabel('Concentration pmoles/mg Protein','FontSize',14)
title('CerP Concentration','FontSize',16)
legend('','Control','','Stimulated','FontSize',9)

figure(7)
plot(tExp,C_SM,'ko','LineWidth',2)
hold on
plot(tFit,C_SMFit,'k:','LineWidth',4)
plot(tExp,S_SM,'k*','LineWidth',2)
plot(tFit,S_SMFit,'k-','LineWidth',4)
hold off
xlabel('Time, hours','FontSize',14)
ylabel('Concentration pmoles/mg Protein','FontSize',14)
title(' SM Concentration','FontSize',16)
legend('','Control','','Stimulated','FontSize',9)

figure(8)
plot(tExp,C_GlcCer,'ko','LineWidth',2)
hold on
plot(tFit,C_GlcCerFit,'k:','LineWidth',4)
plot(tExp,S_GlcCer,'k*','LineWidth',2)
plot(tFit,S_GlcCerFit,'k-','LineWidth',4)
hold off
xlabel('Time, hours','FontSize',14)
ylabel('Concentration pmoles/mg Protein','FontSize',14)
title(' GlcCer Concentration','FontSize',16)
legend('','Control','','Stimulated','FontSize',9)

figure(9)
plot(tExp,C_GPCho,'ko','LineWidth',2)
hold on
plot(tFit,C_GPChoFit,'k:','LineWidth',4)
plot(tExp,S_GPCho,'k*','LineWidth',2)
plot(tFit,S_GPChoFit,'k-','LineWidth',4)
hold off
xlabel('Time, hours','FontSize',14)
ylabel('Concentration, pmoles/mg Protein','FontSize',14)
title(' Phosphatidylcholine Concentration','FontSize',16)
legend('','Control','','Stimulated','FontSize',14)

figure(10)
plot(tExp,C_DHSph,'ko','LineWidth',2)
hold on
plot(tFit,C_DHSphFit,'k:','LineWidth',4)
plot(tExp,S_DHSph,'k*','LineWidth',2)
plot(tFit,S_DHSphFit,'k-','LineWidth',4)
hold off
xlabel('Time, hours','FontSize',14)
ylabel('Concentration pmoles/mg Protein','FontSize',14)
title(' DHSph Concentration','FontSize',16)
legend('','Control','','Stimulated','FontSize',9)

figure(11)
plot(tExp,C_DHSphP,'ko','LineWidth',2)
hold on
plot(tFit,C_DHSphPFit,'k:','LineWidth',4)
plot(tExp,S_DHSphP,'k*','LineWidth',2)
plot(tFit,S_DHSphPFit,'k-','LineWidth',4)
hold off
xlabel('Time, hours','FontSize',14)
ylabel('Concentration pmoles/mg Protein','FontSize',14)
title(' DHSphP Concentration','FontSize',16)
legend('','Control','','Stimulated','FontSize',9)

figure(12)
plot(tExp,C_Sph,'ko','LineWidth',2)
hold on
plot(tFit,C_SphFit,'k:','LineWidth',4)
plot(tExp,S_Sph,'k*','LineWidth',2)
plot(tFit,S_SphFit,'k-','LineWidth',4)
hold off
xlabel('Time, hours','FontSize',14)
ylabel('Concentration pmoles/mg Protein','FontSize',14)
title(' Sph Concentration','FontSize',16)
legend('','Control','','Stimulated','FontSize',9)

figure(13)
plot(tExp,C_SphP,'ko','LineWidth',2)
hold on
plot(tFit,C_SphPFit,'k:','LineWidth',4)
plot(tExp,S_SphP,'k*','LineWidth',2)
plot(tFit,S_SphPFit,'k-','LineWidth',4)
hold off
xlabel('Time, hours','FontSize',14)
ylabel('Concentration pmoles/mg Protein','FontSize',14)
title(' SphP Concentration','FontSize',16)
legend('','Control','','Stimulated','FontSize',9)

figure(14)
plot(tExp,C_CoA,'ko','LineWidth',2)
hold on
plot(tFit,C_CoAFit,'k:','LineWidth',4)
plot(tExp,S_CoA,'k*','LineWidth',2)
plot(tFit,S_CoAFit,'k-','LineWidth',4)
xlabel('Time, hours','FontSize',14)
ylabel('Concentration, pmoles/mg Protein','FontSize',14)
title(' Coenzyme A Concentration','FontSize',16)
legend('','Control','','Stimulated','FontSize',16)

figure(15), plot(tExp,C_Tot,'ko','LineWidth',2)
hold on
plot(tFit,C_TotFit,'k:','LineWidth',4)
plot(tExp,S_Tot,'k*','LineWidth',2)
plot(tFit,S_TotFit,'k-','LineWidth',4)
hold off
xlabel('Time, hours','FontSize',16)
ylabel('Concentration, pmol/mg protein','FontSize',16)
title('Total Sphingolipid Concentration','FontSize',18)
legend('','Control','','Stimulated','FontSize',16)

%% PCA of data
DataCC=[C_DHSphFit;C_DHSphPFit;C_DHCerFit;C_DHSMFit;C_DHCerPFit;C_DHGlcCerFit;C_CerFit;C_SMFit;C_CerPFit;C_GlcCerFit;C_SphFit;C_DHSphPFit]';
DataSS=[S_DHSphFit;S_DHSphPFit;S_DHCerFit;S_DHSMFit;S_DHCerPFit;S_DHGlcCerFit;S_CerFit;S_SMFit;S_CerPFit;S_GlcCerFit;S_SphFit;S_DHSphPFit]';

[wcoeff,score,latent,tsquared,explained] = pca(DataSS, ...
    'VariableWeights','variance');
coefforth = diag(std(DataSS))\wcoeff;
DataSz=(DataSS-mean(DataCC))./std(DataCC);
DataCz=(DataCC-mean(DataSS))./std(DataSS);
%DataSz=zscore(DataS)
DataSC=DataSz*coefforth;
DataCS=DataCz*coefforth;

x=score(:,1)';
y=score(:,2)';
z = zeros(size(x));
col = tFit;  % This is the color, vary with x in this case.

figure(20)
surface([x;x],[y;y],[z;z],[col;col],...
        'facecol','no',...
        'edgecol','interp',...
        'linew',4);
xlabel('1st Principal Component','FontSize',18)
ylabel('2nd Principal Component','FontSize',18)
title('Concentration Principal Component Analysis','FontSize',20)

x=score(:,1)';
y=score(:,2)';
z = zeros(size(x));
col = tFit;  % This is the color, vary with x in this case.

figure(21)

surface([DataCS(:,1)';DataCS(:,1)'],[DataCS(:,2)';DataCS(:,2)'],[z;z],[col;col],...
        'facecol','no',...
        'edgecol','interp',...
        'LineStyle',':',...
        'linew',4);
hold on
surface([x;x],[y;y],[z;z],[col;col],...
        'facecol','no',...
        'edgecol','interp',...
        'linew',4);
hold off
xlabel('1st Principal Component','FontSize',18)
ylabel('2nd Principal Component','FontSize',18)
title('Concentration Principal Component Analysis','FontSize',20)
%legend('Control','Stimulated','FontSize',18)

figure(22)
[charts, ax] = pareto(explained);
charts(2)
charts(2).LineWidth=4;
xlabel('Principal Component','FontSize',18)
ylabel('Variance Explained (%)','FontSize',18)
title('% Variance Explained','FontSize',20)

figure(23)
plot(coefforth(:,1),coefforth(:,2),'ko','MarkerSize',4)
xlabel('Principal Component 1 Loading','FontSize',18)
ylabel('Principal Component 2 Loading','FontSize',18)
hold on
for k = [3,4,6,7,8,9,10]
  line([0, coefforth(k,1)], [0, coefforth(k,2)],'Color','red','LineWidth',2);
end

for k = [1,2,5,11,12]
  line([0, coefforth(k,1)], [0, coefforth(k,2)],'Color','green','LineWidth',2);
end
text(-0.1,0.3,'Resolving Lipids','Color','green','FontSize',18)
text(0.1,-0.1,'Non-Resolving Lipids','Color','red','FontSize',18)
%text(coefforth(1,1)+0.05,coefforth(1,2),'DHSph','FontSize',18)
%text(coefforth(2,1)-0.09,coefforth(2,2),'DHSphP','FontSize',18)
%text(coefforth(3,1)+0.05,coefforth(3,2),'DHCer','FontSize',18)
%text(coefforth(4,1)-0.09,coefforth(4,2),'DHSM','FontSize',12)
text(coefforth(5,1)+0.03,coefforth(5,2),'DHCerP','FontSize',20)
text(coefforth(7,1)+0.04,coefforth(7,2),'Cer','FontSize',20)
%text(coefforth(10,1)+0.01,coefforth(10,2)+0.05,'GlcCer','FontSize',18)
%text(coefforth(11,1)+0.05,coefforth(11,2),'Sph','FontSize',18)
%text(coefforth(12,1)-0.09,coefforth(12,2),'SphP','FontSize',18)

coefforth(:,2)
hold off
title('Principal Component Loadings','FontSize',20)

figure(24)
plot(tFit(8:end),score(8:end,1)-score(8,1),'k','LineWidth',4)
hold on
plot(tFit(8:end),score(8:end,2)-score(8,2),'Color',[0.7 0.7 0.7],'LineWidth',4)
text(15,6,'PC1 Does Not Resolve','FontSize',18)
text(17,1,'PC2 Resolves','FontSize',18)
hold off
xlabel('Time, hours','FontSize',18)
ylabel('Scaled PC Score','FontSize',18)
title('Scaled PC Scores','FontSize',20)
legend('PC1','PC2','FontSize',18)


pref=abs(coefforth(:,1))-abs(coefforth(:,2));
[B,I]=sort(pref,'descend');

figure(25)
b=bar(lipidNames(I),B);
b.FaceColor = 'flat';
b.CData(1:7,:) = repmat([1 0 0],7,1);
b.CData(8:12,:) = repmat([0 1 0],5,1);
xlabel('Sphingolipid','FontSize',18)
ylabel('PC1 Score - PC2 Score','FontSize',18)
title('PC Preference','FontSize',20)
end
