# Supplementary material for: Resolving versus non-resolving sphingolipid dynamics during macrophage activation: a time-resolved metabolic analysis
Source: J Lipid Res. 2025 Sep 15;66(11):100899. doi: 10.1016/j.jlr.2025.100899 (PMC12605055; doi:10.1016/j.jlr.2025.100899)
Supplement: MacNBDSMFluxModel_JLR [file mmc3.zip]

Archive with 1 entries (1 files):
- MacNBDSMFluxModel_JLR_mmc3.m
