# Supplementary material for: Resolving versus non-resolving sphingolipid dynamics during macrophage activation: a time-resolved metabolic analysis
Source: J Lipid Res. 2025 Sep 15;66(11):100899. doi: 10.1016/j.jlr.2025.100899 (PMC12605055; doi:10.1016/j.jlr.2025.100899)
Supplement: MacNBDSMFluxModel_JLR [file mmc3.zip › MacNBDSMFluxModel_JLR_mmc3.m]

function MacNBDSMFluxModel_JLR
close all
%Data Entry
%Calibration Standards
Amount=[0 1 2 3 4 5]; %unit pmoles
%Neat standards
FAAreaNeat=[5115 1681320 2520521 3977125 5895134 5511332];
GluCerAreaNeat=[0 774329 1226830 2096883 3064567 3705217];
SMAreaNeat=[0 1121478	934251.1 3384839.5 4790116.4 6987878.6];
CerAreaNeat=[0 1762173 3812370.9 3933269.5 6500276.6 7459926.4];
DHCerAreaNeat=[2665948 3179811 2923563 2797130 4431830 4546533];
%Extracted standards
FAAreaExt=[5586 858174 1947435 3636029 4110193 4867889];
GluCerAreaExt=[0 534156 1111145 1660713 2193125 2303138]; 
SMAreaExt=[0 838404.4 1832617.7	3197483.4 4788984.9	3468432.7];
CerAreaExt=[0 1637373.6	3474461.3 4914263.6	6671489.1 7498120.3];
DHCerAreaExt=[2012613 1784765 2447179 2528047 2629327 2128576];

%Calculate Slopes
sFANeat=FAAreaNeat/Amount;
sFAExt=FAAreaExt/Amount;
sGluCerNeat=GluCerAreaNeat/Amount;
sGluCerExt=GluCerAreaExt/Amount;
sSMNeat=SMAreaNeat/(2*Amount);
sSMExt=SMAreaExt/(2*Amount);
sCerNeat=CerAreaNeat/Amount;
sCerExt=CerAreaExt/Amount;
sDHCerNeat=mean(SMAreaNeat)/2;
sDHCerExt=mean(SMAreaExt)/2;

%Figures
figure(1)
plot(Amount,sFANeat*Amount,'b','LineWidth',4)
hold on
plot(Amount,sFAExt*Amount,'r','LineWidth',4)
plot(Amount,FAAreaNeat,'bo','LineWidth',4)
plot(Amount,FAAreaExt,'ro','LineWidth',4)
hold off
xlabel('Amount, pmoles','FontSize',18)
ylabel('Peak Area','FontSize',18)
legend('Neat','Extracted','FontSize',18)
title('C6 NBD Fatty Acid Calibation Curve','FontSize',20)

figure(2)
plot(Amount,sGluCerNeat*Amount,'b','LineWidth',4)
hold on
plot(Amount,sGluCerExt*Amount,'r','LineWidth',4)
plot(Amount,GluCerAreaNeat,'bo','LineWidth',4)
plot(Amount,GluCerAreaExt,'ro','LineWidth',4)
hold off
xlabel('Amount, pmoles','FontSize',18)
ylabel('Peak Area','FontSize',18)
legend('Neat','Extracted','FontSize',18)
title('C6 NBD Glucosylceramide Calibation Curve','FontSize',20)

figure(3)
plot(Amount,sSMNeat*Amount,'b','LineWidth',4)
hold on
plot(Amount,sSMExt*Amount,'r','LineWidth',4)
plot(Amount,SMAreaNeat,'bo','LineWidth',4)
plot(Amount,SMAreaExt,'ro','LineWidth',4)
hold off
xlabel('Amount, pmoles','FontSize',18)
ylabel('Peak Area','FontSize',18)
legend('Neat','Extracted','FontSize',18)
title('C6 NBD Sphingomyelin Calibation Curve','FontSize',20)

figure(4)
plot(Amount,sCerNeat*Amount,'b','LineWidth',4)
hold on
plot(Amount,sCerExt*Amount,'r','LineWidth',4)
plot(Amount,CerAreaNeat,'bo','LineWidth',4)
plot(Amount,CerAreaExt,'ro','LineWidth',4)
hold off
xlabel('Amount, pmoles','FontSize',18)
ylabel('Peak Area','FontSize',18)
legend('Neat','Extracted','FontSize',18)
title('C6 NBD Ceramide Calibation Curve','FontSize',20)

figure(5)
plot(Amount,DHCerAreaNeat,'bo','LineWidth',4)
hold on
plot(Amount,DHCerAreaExt,'ro','LineWidth',4)
hold off
xlabel('Amount, pmoles','FontSize',18)
ylabel('Peak Area','FontSize',18)
legend('Neat','Extracted','FontSize',18)
title('C6 NBD Dihydroceramide Calibation Curve','FontSize',20)

figure(6)
plot(Amount,sFANeat*Amount,'LineWidth',4)
hold on
plot(Amount,sGluCerNeat*Amount,'LineWidth',4)
plot(Amount,sSMNeat*Amount,'LineWidth',4)
plot(Amount,sCerNeat*Amount,'LineWidth',4)
hold off
xlabel('Amount, pmoles','FontSize',18)
ylabel('Peak Area','FontSize',18)
legend('FA','GluCer','SM','Cer','FontSize',18)
title('C6 NBD Sphingolipid Calibation Curves','FontSize',20)

%% Experimental Data
time=[0,4,12,24];%hours
%Untreated
%Cells
%FA
FAArea_UC0=[9697 8467 8958];
FAArea_UC4=[7890 5284 9315];
FAArea_UC12=[7162 8306 7977];
FAArea_UC24=[9267 9155 8653];
FAAreaUC=[FAArea_UC0;FAArea_UC4;FAArea_UC12;FAArea_UC24];
FAAreaUCAv=mean(FAAreaUC');
FAAmntUCAv=FAAreaUCAv./sFAExt;
%GluCer
GluCerArea_UC0=[0 0 0];
GluCerArea_UC4=[0 0 0];
GluCerArea_UC12=[2402 2791 2428];
GluCerArea_UC24=[5038 3805 5178];
GluCerAreaUC=[GluCerArea_UC0;GluCerArea_UC4;GluCerArea_UC12;GluCerArea_UC24];
GluCerAreaUCAv=mean(GluCerAreaUC');
GluCerAmntUCAv=GluCerAreaUCAv./sGluCerExt;
%SM
SMArea_UC0=[12736 12348.7 15013.9];
SMArea_UC4=[32349.9	24421.2	38451.8];
SMArea_UC12=[51590.3 62554.5 42630.3];
SMArea_UC24=[69972.5 62361.4 55662.7];
SMAreaUC=[SMArea_UC0;SMArea_UC4;SMArea_UC12;SMArea_UC24];
SMAreaUCAv=mean(SMAreaUC');
SMAmntUCAv=SMAreaUCAv./sSMExt;
%Cer
CerArea_UC0=[2443 2719.3 3177.1];
CerArea_UC4=[7135.1	8020.8 7052.2];
CerArea_UC12=[13932.7 15699.5 17142.7];
CerArea_UC24=[17707.5 16537.6 15777.3];
CerAreaUC=[CerArea_UC0;CerArea_UC4;CerArea_UC12;CerArea_UC24];
CerAreaUCAv=mean(CerAreaUC');
CerAmntUCAv=CerAreaUCAv./sCerExt;

%Total
TotalAmntUCAv=FAAmntUCAv+GluCerAmntUCAv+SMAmntUCAv+CerAmntUCAv;
%DHCer
DHCerArea_UC0=[2832538 3086513 4027198];
DHCerArea_UC4=[3560405 2256219 4407447];
DHCerArea_UC12=[2927658 3485542 3772793];
DHCerArea_UC24=[3080384 2803318 3146309];
DHCerAreaUC=[DHCerArea_UC0;DHCerArea_UC4;DHCerArea_UC12;DHCerArea_UC24];
DHCerAreaUCAv=mean(DHCerAreaUC');
DHCerAmntUCAv=DHCerAreaUCAv./sDHCerExt;

%Media
%FA
FAArea_UM0=[146525 129611 131107];
FAArea_UM4=[156708 195626 112877];
FAArea_UM12=[234104 192479 206675];
FAArea_UM24=[268068 428292 413631];
FAAreaUM=[FAArea_UM0;FAArea_UM4;FAArea_UM12;FAArea_UM24];
FAAreaUMAv=mean(FAAreaUM');
FAAmntUMAv=FAAreaUMAv./sFAExt;
%GluCer
GluCerArea_UM0=[0 0 0];
GluCerArea_UM4=[10743 15841 8056];
GluCerArea_UM12=[84899 75077 75183];
GluCerArea_UM24=[113751 174303 141546];
GluCerAreaUM=[GluCerArea_UM0;GluCerArea_UM4;GluCerArea_UM12;GluCerArea_UM24];
GluCerAreaUMAv=mean(GluCerAreaUM');
GluCerAmntUMAv=GluCerAreaUMAv./sGluCerExt;
%SM
SMArea_UM0=[2786035.4 2502570.4	1984444];
SMArea_UM4=[2586998.7 3297532.4	1708290.2];
SMArea_UM12=[2218100.6 1732194	1963471.7];
SMArea_UM24=[1215159 2131501.8 1929755.2];
SMAreaUM=[SMArea_UM0;SMArea_UM4;SMArea_UM12;SMArea_UM24];
SMAreaUMAv=mean(SMAreaUM');
SMAmntUMAv=SMAreaUMAv./sSMExt;
%Cer
CerArea_UM0=[6715.6	3478.6	3071];
CerArea_UM4=[40065.3 21687.6 21549.8];
CerArea_UM12=[79159.4 48633 51477.3];
CerArea_UM24=[53918	117838.2 77405.8];
CerAreaUM=[CerArea_UM0;CerArea_UM4;CerArea_UM12;CerArea_UM24];
CerAreaUMAv=mean(CerAreaUM');
CerAmntUMAv=CerAreaUMAv./sCerExt;
%Total
TotalAmntUMAv=FAAmntUMAv+GluCerAmntUMAv+SMAmntUMAv+CerAmntUMAv;
%DHCer
DHCerArea_UM0=[6715.6 3478.6 3071];
DHCerArea_UM4=[3984103 3395448 3462516];
DHCerArea_UM12=[2902254 4357816 3004851];
DHCerArea_UM24=[2717316 3189538 3203051];
DHCerAreaUM=[DHCerArea_UM0;DHCerArea_UM4;DHCerArea_UM12;DHCerArea_UM24];
DHCerAreaUMAv=mean(DHCerAreaUM');
DHCerAmntUMAv=DHCerAreaUMAv./sDHCerExt;

%KLA Treated
%Cells
%FA
FAArea_KC0=[5157 7603 6399];
FAArea_KC4=[4844 4939 6165];
FAArea_KC12=[5718 6946 6365];
FAArea_KC24=[6532 6912 4726];
FAAreaKC=[FAArea_KC0;FAArea_KC4;FAArea_KC12;FAArea_KC24];
FAAreaKCAv=mean(FAAreaKC');
FAAmntKCAv=FAAreaKCAv./sFAExt;
%GluCer
GluCerArea_KC0=[0 0 0];
GluCerArea_KC4=[1594 1818 0];
GluCerArea_KC12=[5609 4355 4184];
GluCerArea_KC24=[8029 10509 5189];
GluCerAreaKC=[GluCerArea_KC0;GluCerArea_KC4;GluCerArea_KC12;GluCerArea_KC24];
GluCerAreaKCAv=mean(GluCerAreaKC');
GluCerAmntKCAv=GluCerAreaKCAv./sGluCerExt;
%SM
SMArea_KC0=[6390.7 7086.1 9840.7];
SMArea_KC4=[29794.4	21611.5	19525.9];
SMArea_KC12=[36071.5 31138.8 38551.3];
SMArea_KC24=[34856.3 32869.9 22607.9];
SMAreaKC=[SMArea_KC0;SMArea_KC4;SMArea_KC12;SMArea_KC24];
SMAreaKCAv=mean(SMAreaKC');
SMAmntKCAv=SMAreaKCAv./sSMExt;
%Cer
CerArea_KC0=[2622.3	1279.9 2526.3];
CerArea_KC4=[6966.6	5182.5 5148.1];
CerArea_KC12=[13754.5 14372.2 12614.7];
CerArea_KC24=[14366.7 16305.1 14358.1];
CerAreaKC=[CerArea_KC0;CerArea_KC4;CerArea_KC12;CerArea_KC24];
CerAreaKCAv=mean(CerAreaKC');
CerAmntKCAv=CerAreaKCAv./sCerExt;
%Total
TotalAmntKCAv=FAAmntKCAv+GluCerAmntKCAv+SMAmntKCAv+CerAmntKCAv;
%DHCer
DHCerArea_KC0=[2483478 3850193 2893572];
DHCerArea_KC4=[2576843 2325458 2153400];
DHCerArea_KC12=[2033760 2523708 2115268];
DHCerArea_KC24=[2139909 2231598 2097442];
DHCerAreaKC=[DHCerArea_KC0;DHCerArea_KC4;DHCerArea_KC12;DHCerArea_KC24];
DHCerAreaKCAv=mean(DHCerAreaKC');
DHCerAmntKCAv=DHCerAreaKCAv./sDHCerExt;

%Media
%FA
FAArea_KM0=[96378 81573 100174];
FAArea_KM4=[94682 130474 103631];
FAArea_KM12=[156419 173968 135924];
FAArea_KM24=[250571 189669 281894];
FAAreaKM=[FAArea_KM0;FAArea_KM4;FAArea_KM12;FAArea_KM24];
FAAreaKMAv=mean(FAAreaKM');
FAAmntKMAv=FAAreaKMAv./sFAExt;
%GluCer
GluCerArea_KM0=[0 0 3446];
GluCerArea_KM4=[14168 19475 15524];
GluCerArea_KM12=[126126 138163 100263];
GluCerArea_KM24=[289318 205130 301502];
GluCerAreaKM=[GluCerArea_KM0;GluCerArea_KM4;GluCerArea_KM12;GluCerArea_KM24];
GluCerAreaKMAv=mean(GluCerAreaKM');
GluCerAmntKMAv=GluCerAreaKMAv./sGluCerExt;
%SM
SMArea_KM0=[1614316.2 856843.8 1654840.5];
SMArea_KM4=[1356102.7 1869262.2 1593305.9];
SMArea_KM12=[1435073.3 1499197	1144186.2];
SMArea_KM24=[1271423.6	843863.2 1351905];
SMAreaKM=[SMArea_KM0;SMArea_KM4;SMArea_KM12;SMArea_KM24];
SMAreaKMAv=mean(SMAreaKM');
SMAmntKMAv=SMAreaKMAv./sSMExt;
%Cer
CerArea_KM0=[3309.8	2189.2 2074.5];
CerArea_KM4=[19588.3 16202.8 17374.1];
CerArea_KM12=[37733.7 44950 36402.8];
CerArea_KM24=[28707.4 23553.8 24775];
CerAreaKM=[CerArea_KM0;CerArea_KM4;CerArea_KM12;CerArea_KM24];
CerAreaKMAv=mean(CerAreaKM');
CerAmntKMAv=CerAreaKMAv./sCerExt;
%Total
TotalAmntKMAv=FAAmntKMAv+GluCerAmntKMAv+SMAmntKMAv+CerAmntKMAv;
%DHCer
DHCerArea_KM0=[2530683 2196775 3192601];
DHCerArea_KM4=[2434557 3359332 2371837];
DHCerArea_KM12=[2799809 2895711 2121583];
DHCerArea_KM24=[2904393 2650737 3210411];
DHCerAreaKM=[DHCerArea_KM0;DHCerArea_KM4;DHCerArea_KM12;DHCerArea_KM24];
DHCerAreaKMAv=mean(DHCerAreaKM');
DHCerAmntKMAv=DHCerAreaKMAv./sDHCerExt;

%Curve fitting
tFit=0:1:24;

pFAUC=csaps(time,FAAmntUCAv,0.7); %fit curve to cellular concentration
FAUCFit=fnval(pFAUC,tFit);
pFAKC=csaps(time,FAAmntKCAv,0.7); %fit curve to cellular concentration
FAKCFit=fnval(pFAKC,tFit);

pGluCerUC=csaps(time,GluCerAmntUCAv,0.8); %fit curve to cellular concentration
GluCerUCFit=fnval(pGluCerUC,tFit);
pGluCerKC=csaps(time,GluCerAmntKCAv,0.8); %fit curve to cellular concentration
GluCerKCFit=fnval(pGluCerKC,tFit);

pSMUC=csaps(time,SMAmntUCAv,0.8); %fit curve to cellular concentration
SMUCFit=fnval(pSMUC,tFit);
pSMKC=csaps(time,SMAmntKCAv,0.8); %fit curve to cellular concentration
SMKCFit=fnval(pSMKC,tFit);

pCerUC=csaps(time,CerAmntUCAv,0.8); %fit curve to cellular concentration
CerUCFit=fnval(pCerUC,tFit);
pCerKC=csaps(time,CerAmntKCAv,0.8); %fit curve to cellular concentration
CerKCFit=fnval(pCerKC,tFit);

pTotalUC=csaps(time,TotalAmntUCAv,0.8); %fit curve to cellular concentration
TotalUCFit=fnval(pTotalUC,tFit);
pTotalKC=csaps(time,TotalAmntKCAv,0.8); %fit curve to cellular concentration
TotalKCFit=fnval(pTotalKC,tFit);

pFAUM=csaps(time,FAAmntUMAv,0.8); %fit curve to media concentration
FAUMFit=fnval(pFAUM,tFit);
pFAKM=csaps(time,FAAmntKMAv,0.8); %fit curve to media concentration
FAKMFit=fnval(pFAKM,tFit);

pSMUM=csaps(time,SMAmntUMAv,0.8); %fit curve to media concentration
SMUMFit=fnval(pSMUM,tFit);
pSMKM=csaps(time,SMAmntKMAv,0.8); %fit curve to media concentration
SMKMFit=fnval(pSMKM,tFit);

pGluCerUM=csaps(time,GluCerAmntUMAv,0.8); %fit curve to media concentration
GluCerUMFit=fnval(pGluCerUM,tFit);
pGluCerKM=csaps(time,GluCerAmntKMAv,0.8); %fit curve to media concentration
GluCerKMFit=fnval(pGluCerKM,tFit);

pCerUM=csaps(time,CerAmntUMAv,0.8); %fit curve to media concentration
CerUMFit=fnval(pCerUM,tFit);
pCerKM=csaps(time,CerAmntKMAv,0.8); %fit curve to media concentration
CerKMFit=fnval(pCerKM,tFit);

pTotalUM=csaps(time,TotalAmntUMAv,0.8); %fit curve to media concentration
TotalUMFit=fnval(pTotalUM,tFit);
pTotalKM=csaps(time,TotalAmntKMAv,0.8); %fit curve to media concentration
TotalKMFit=fnval(pTotalKM,tFit);


%Figures
%Cell comparisons
figure(10)
plot(tFit,FAUCFit,'b','LineWidth',4)
hold on
plot(tFit,FAKCFit,'r','LineWidth',4)
plot(time,FAAmntUCAv,'bo','LineWidth',4)
plot(time,FAAmntKCAv,'ro','LineWidth',4)
hold off
xlabel('Time, hours','FontSize',18)
ylabel('Amount, pmoles','FontSize',18)
legend('Unstimulated','KLA Stimulated','FontSize',18)
title('Cellular C6 NBD Fatty Acid','FontSize',20)

figure(11)
plot(tFit,GluCerUCFit,'b','LineWidth',4)
hold on
plot(tFit,GluCerKCFit,'r','LineWidth',4)
plot(time,GluCerAmntUCAv,'bo','LineWidth',4)
plot(time,GluCerAmntKCAv,'ro','LineWidth',4)
hold off
xlabel('Time, hours','FontSize',18)
ylabel('Amount, pmoles','FontSize',18)
legend('Unstimulated','KLA Stimulated','FontSize',18)
title('Cellular C6 NBD Glucosylceramide','FontSize',20)

figure(12)
plot(tFit,SMUCFit,'b','LineWidth',4)
hold on
plot(tFit,SMKCFit,'r','LineWidth',4)
plot(time,SMAmntUCAv,'bo','LineWidth',4)
plot(time,SMAmntKCAv,'ro','LineWidth',4)
hold off
xlabel('Time, hours','FontSize',18)
ylabel('Amount, pmoles','FontSize',18)
legend('Unstimulated','KLA Stimulated','FontSize',18)
title('Cellular C6 NBD Sphingomyelin','FontSize',20)

figure(13)
plot(tFit,CerUCFit,'b','LineWidth',4)
hold on
plot(tFit,CerKCFit,'r','LineWidth',4)
plot(time,CerAmntUCAv,'bo','LineWidth',4)
plot(time,CerAmntKCAv,'ro','LineWidth',4)
hold off
xlabel('Time, hours','FontSize',18)
ylabel('Amount, pmoles','FontSize',18)
legend('Unstimulated','KLA Stimulated','FontSize',18)
title('Cellular C6 NBD Ceramide','FontSize',20)

figure(14)
plot(time,DHCerAmntUCAv,'bo','LineWidth',4)
hold on
plot(time,DHCerAmntKCAv,'ro','LineWidth',4)
hold off
xlabel('Time, hours','FontSize',18)
ylabel('Amount, pmoles','FontSize',18)
legend('Unstimulated','KLA Stimulated','FontSize',18)
title('Cellular C6 NBD Dihydroceramide','FontSize',20)

figure(15)
plot(tFit,TotalUCFit,'b','LineWidth',4)
hold on
plot(tFit,TotalKCFit,'r','LineWidth',4)
plot(time,TotalAmntUCAv,'bo','LineWidth',4)
plot(time,TotalAmntKCAv,'ro','LineWidth',4)
hold off
xlabel('Time, hours','FontSize',18)
ylabel('Amount, pmoles','FontSize',18)
legend('Unstimulated','KLA Stimulated','FontSize',18)
title('Total Cellular C6 NBD Sphingolipids','FontSize',20)

%Media Comparisons
figure(16)
plot(tFit,FAUMFit,'b','LineWidth',4)
hold on
plot(tFit,FAKMFit,'r','LineWidth',4)
plot(time,FAAmntUMAv,'bo','LineWidth',4)
plot(time,FAAmntKMAv,'ro','LineWidth',4)
hold off
xlabel('Time, hours','FontSize',18)
ylabel('Amount, pmoles','FontSize',18)
legend('Unstimulated','KLA Stimulated','FontSize',18)
title('Media C6 NBD Fatty Acid','FontSize',20)

figure(17)
plot(tFit,GluCerUMFit,'b','LineWidth',4)
hold on
plot(tFit,GluCerKMFit,'r','LineWidth',4)
plot(time,GluCerAmntUMAv,'bo','LineWidth',4)
plot(time,GluCerAmntKMAv,'ro','LineWidth',4)
hold off
xlabel('Time, hours','FontSize',18)
ylabel('Amount, pmoles','FontSize',18)
legend('Unstimulated','KLA Stimulated','FontSize',18)
title('Media C6 NBD Glucosylceramide','FontSize',20)

figure(18)
plot(tFit,SMUMFit,'b','LineWidth',4)
hold on
plot(tFit,SMKMFit,'r','LineWidth',4)
plot(time,SMAmntUMAv,'bo','LineWidth',4)
plot(time,SMAmntKMAv,'ro','LineWidth',4)
hold off
xlabel('Time, hours','FontSize',18)
ylabel('Amount, pmoles','FontSize',18)
legend('Unstimulated','KLA Stimulated','FontSize',18)
title('Media C6 NBD Sphingomyelin','FontSize',20)

figure(19)
plot(tFit,CerUMFit,'b','LineWidth',4)
hold on
plot(tFit,CerKMFit,'r','LineWidth',4)
plot(time,CerAmntUMAv,'bo','LineWidth',4)
plot(time,CerAmntKMAv,'ro','LineWidth',4)
hold off
xlabel('Time, hours','FontSize',18)
ylabel('Amount, pmoles','FontSize',18)
legend('Unstimulated','KLA Stimulated','Theoretical','FontSize',18)
title('Media C6 NBD Ceramide','FontSize',20)

figure(20)
plot(time,DHCerAmntUMAv,'bo','LineWidth',4)
hold on
plot(time,DHCerAmntKMAv,'ro','LineWidth',4)
hold off
xlabel('Time, hours','FontSize',18)
ylabel('Amount, pmoles','FontSize',18)
legend('Unstimulated','KLA Stimulated','FontSize',18)
title('Media C6 NBD Dihydroceramide','FontSize',20)

figure(21)
plot(tFit,TotalUMFit,'b','LineWidth',4)
hold on
plot(tFit,TotalKMFit,'r','LineWidth',4)
plot(time,TotalAmntUMAv,'bo','LineWidth',4)
plot(time,TotalAmntKMAv,'ro','LineWidth',4)
hold off
xlabel('Time, hours','FontSize',18)
ylabel('Amount, pmoles','FontSize',18)
legend('Unstimulated','KLA Stimulated','FontSize',18)
title('Total Media C6 NBD Sphingolipids','FontSize',20)

figure(22)
plot(time,TotalAmntUCAv+TotalAmntUMAv,'bo','LineWidth',4)
hold on
plot(time,TotalAmntKCAv+TotalAmntKMAv,'ro','LineWidth',4)
hold off
xlabel('Time, hours','FontSize',18)
ylabel('Amount, pmoles','FontSize',18)
legend('Unstimulated','KLA Stimulated','FontSize',18)
title('Total C6 NBD Sphingolipids in Well','FontSize',20)


%% Derivatives
%Untreated
%Cells
dFAUCFit=fnval(fnder(pFAUC),tFit);
dGluCerUCFit=fnval(fnder(pGluCerUC),tFit);
dSMUCFit=fnval(fnder(pSMUC),tFit);
dCerUCFit=fnval(fnder(pCerUC),tFit);
%Media
dFAUMFit=fnval(fnder(pFAUM),tFit);
dGluCerUMFit=fnval(fnder(pGluCerUM),tFit);
dSMUMFit=fnval(fnder(pSMUM),tFit);
dCerUMFit=fnval(fnder(pCerUM),tFit);

%KLA Treated
%Cells
dFAKCFit=fnval(fnder(pFAKC),tFit);
dGluCerKCFit=fnval(fnder(pGluCerKC),tFit);
dSMKCFit=fnval(fnder(pSMKC),tFit);
dCerKCFit=fnval(fnder(pCerKC),tFit);

%Media
dFAKMFit=fnval(fnder(pFAKM),tFit);
dGluCerKMFit=fnval(fnder(pGluCerKM),tFit);
dSMKMFit=fnval(fnder(pSMKM),tFit);
dCerKMFit=fnval(fnder(pCerKM),tFit);


%% figures

%Part 2-Flux Estimates
fluxNum=8;
lipNum=8;

%Construct Stoichiometric Matrix
v15=[-1 0 0 0 1 0 0 0]'; %SM
v26=[0 -1 0 0 0 1 0 0]'; %CER
v37=[0 0 -1 0 0 0 1 0]'; %GLUCER
v48=[0 0 0 -1 0 0 0 1]'; %FA

v56=[0 0 0 0 -1 1 0 0]'; %SMase
v67=[0 0 0 0 0 1 -1 0]'; %GluCDase
v78=[0 0 0 0 0 -1 0 1]'; %CDase
v12=[0 0 0 0 0 0 1 0]'; %LacCDase

SN=[v15,v26,v37,v48,v56,v67,v78,v12];
%R=rank(S) %rank must be equal to flux number

%solve for fluxes at each time point
vU=zeros(fluxNum,length(tFit)); %preallocate space for control flux solutions
vK=zeros(fluxNum,length(tFit)); %preallocate space for stimulus flux solutions
M=4.317208; %total media protein per assay
C=0.058375; %total cellular protein per assay
for i=1:length(tFit)
dxdtU=[dSMUMFit(i)*(M/C);dCerUMFit(i)*(M/C);dGluCerUMFit(i)*(M/C);dFAUMFit(i)*(M/C);dSMUCFit(i);dCerUCFit(i);dGluCerUCFit(i);dFAUCFit(i)];
vU(:,i)=SN\dxdtU;
dxdtK=[dSMKMFit(i)*(M/C);dCerKMFit(i)*(M/C);dGluCerKMFit(i)*(M/C);dFAKMFit(i)*(M/C);dSMKCFit(i);dCerKCFit(i);dGluCerKCFit(i);dFAKCFit(i)];
vK(:,i)=SN\dxdtK;
end


%% figures
figure(40)
plot(tFit,vU(1,:),'k:','LineWidth',4)
hold on
plot(tFit,vK(1,:),'k-','LineWidth',4)
hold off
xlabel('Time, hours','FontSize',18)
ylabel('Flux, pmoles/min','FontSize',18)
legend('Unstimulated','KLA Stimulated','FontSize',18)
title('Net C6 NBD SM Exchange Flux','FontSize',20)

figure(41)
plot(tFit,vU(2,:),'k:','LineWidth',4)
hold on
plot(tFit,vK(2,:),'k-','LineWidth',4)
hold off
xlabel('Time, hours','FontSize',18)
ylabel('Derivative, pmoles/min','FontSize',18)
legend('Unstimulated','KLA Stimulated','FontSize',18)
title('Net C6 NBD Cer Exchange Flux','FontSize',20)

figure(42)
plot(tFit,vU(3,:),'k:','LineWidth',4)
hold on
plot(tFit,vK(3,:),'k-','LineWidth',4)
hold off
xlabel('Time, hours','FontSize',18)
ylabel('Derivative, pmoles/min','FontSize',18)
legend('Unstimulated','KLA Stimulated','FontSize',18)
title('Net C6 NBD GluCer Exchange Flux','FontSize',20)

figure(43)
plot(tFit,vU(4,:),'k:','LineWidth',4)
hold on
plot(tFit,vK(4,:),'k-','LineWidth',4)
hold off
xlabel('Time, hours','FontSize',18)
ylabel('Derivative, pmoles/min','FontSize',18)
legend('Unstimulated','KLA Stimulated','FontSize',18)
title('Net C6 NBD Fatty Acid Exchange Flux','FontSize',20)

figure(44)
plot(tFit,vU(5,:),'k:','LineWidth',4)
hold on
plot(tFit,vK(5,:),'k-','LineWidth',4)
hold off
xlabel('Time, hours','FontSize',18)
ylabel('Flux, pmoles/min','FontSize',18)
legend('Unstimulated','KLA Stimulated','FontSize',18)
title('Net Sphingomyelinase Flux','FontSize',20)

figure(45)
plot(tFit,vU(6,:),'k:','LineWidth',4)
hold on
plot(tFit,vK(6,:),'k-','LineWidth',4)
hold off
xlabel('Time, hours','FontSize',18)
ylabel('Flux, pmoles/min','FontSize',18)
legend('Unstimulated','KLA Stimulated','FontSize',18)
title('Net Glucosylceramidase Flux','FontSize',20)

figure(46)
plot(tFit,vU(7,:),'k:','LineWidth',4)
hold on
plot(tFit,vK(7,:),'k-','LineWidth',4)
hold off
xlabel('Time, hours','FontSize',18)
ylabel('Flux, pmoles/min','FontSize',18)
legend('Unstimulated','KLA Stimulated','FontSize',18)
title('Net Ceramidase Flux','FontSize',20)

figure(47)
plot(tFit,vU(8,:),'k:','LineWidth',4)
hold on
plot(tFit,vK(8,:),'k-','LineWidth',4)
hold off
xlabel('Time, hours','FontSize',18)
ylabel('Flux, pmoles/min','FontSize',18)
legend('Unstimulated','KLA Stimulated','FontSize',18)
title('Net Lactosylceramidase Flux','FontSize',20)

figure(48)
plot(tFit,vU(5,:)-vK(5,:),'k-','LineWidth',4)
xlabel('Time, hours','FontSize',18)
ylabel('Flux difference, pmoles/min','FontSize',18)
title('Sphingomyelinase','FontSize',20)

figure(49)
plot(tFit,vU(6,:)-vK(6,:),'k-','LineWidth',4)
xlabel('Time, hours','FontSize',18)
ylabel('Flux difference, pmoles/min','FontSize',18)
title('Glucosylceramidase','FontSize',20)

figure(50)
plot(tFit,vU(7,:)-vK(7,:),'k-','LineWidth',4)
xlabel('Time, hours','FontSize',18)
ylabel('Flux difference, pmoles/min','FontSize',18)
title('Ceramidase','FontSize',20)

figure(51)
plot(tFit,vU(8,:)-vK(8,:),'k-','LineWidth',4)
xlabel('Time, hours','FontSize',18)
ylabel('Flux difference, pmoles/min','FontSize',18)
title('Lactosylceramidase','FontSize',20)


figure(60) % Enzyme activity plot
plot([0 4 12 24],[-0.007975675;0.00301161;0.008646962;0.006559332],'k-','LineWidth',4)
xlabel('Time, hours','FontSize',18)
ylabel('Enzyme Activity difference, pmoles/min/mg protein','FontSize',18)
title('SMase','FontSize',20)


%% heat maps
T1=find(tFit==1);
T2=find(tFit==2);
T4=find(tFit==4);
T8=find(tFit==8);
T12=find(tFit==12);
T24=find(tFit==24);

%scaled variables
vKU=vK-vU;
vKUz=(vKU-mean(vKU,2))./std(vKU,0,2);
xvalues={'1','2','4','8','12','24'};
yvalues={'Sphingomyelinase','Glucosylceramidase','Ceramidase','Lactosylceramidase'};
figure(70)
h=heatmap(xvalues,yvalues,vKUz([5,6,7,8],[T1,T2,T4,T8,T12,T24]),Colormap=jet);
h.XLabel='Time, hours';
h.YLabel='Relative Flux Z Score';
h.Title='Relative Fluxes';
end
