# Supplementary material for: Resolving versus non-resolving sphingolipid dynamics during macrophage activation: a time-resolved metabolic analysis
Source: J Lipid Res. 2025 Sep 15;66(11):100899. doi: 10.1016/j.jlr.2025.100899 (PMC12605055; doi:10.1016/j.jlr.2025.100899)
Supplement: MackPlots_JLR [file mmc4.zip › MackPlots_JLR_mmc4.m]

function kC= MackPlots_JLR
close all
clear all

%experimental data from LIPIDMAPS%
tExp=[0 0.5 1 2 4 8 12 24]; %input experimental time points 
lipidNames={'DHSph','DHSphP','DHCer','DHSM','DHCerP','DHGluCer','Cer','SM','CerP','GluCer','Sph','SphP'};
%'C' denotes condition control condition and 'S' denotes KLA stimulated condition
% Control data: measured concentrations of lipids at 8 time points
C_DHCerP=[0.4800    0.3600    0.2400    0.2400    0.2400    0.1200    0.1200    0.1200]; 
C_DHCer=[231.4800  223.5600  150.7200  154.8000  188.8800  205.3200  154.8000  133.8000];
C_DHSM=[2.8352    2.6468    2.2320    2.5602    2.0599    1.9985    1.8400    1.5737]*1000;
C_DHGlcCer=[60.8400  108.9600   73.9200   56.6400   73.8000   78.7200   56.4000   20.5200];
C_Cer=[554.0400  521.8800  525.7200  567.4800  558.3600  541.9200  493.3200  270.8400];
C_CerP=[1.4400    1.3200    1.4400    1.0800    1.0800    0.9600    0.6000    0.4800];
C_SM=[7.7255    7.5613    6.8203    7.1340    6.8016    7.1842    7.2478    7.5516]*1000;
C_GlcCer=[395.8800  403.6800  375.4800  398.7600  387.9600  455.2800  494.2800  353.7600];
C_DHSph=[6.12 4.44	5.4	5.88 5.88 6.72 6.48	6];
C_DHSphP=[0.12	0.12 0.12 0.12 0.12	0.13 0.12 0.12];%***
C_Sph=[50.52 44.52 52.08 49.56 49.32 68.76 59.76 63.48];
C_SphP=[0.24 0.24	0.24 0.24 0.24 0.36	0.36 0.48]; 

C_CoA=[19.4400   23.0400   17.8800   16.2000   15.6000   16.2000   20.6400   25.8000];
C_GPCho=[751.2 563.4 1575 1256.4 716.4 918.6 1906.8	864.6];
C_PalCoA=[0.9 0.95 0.80 0.71 0.72 0.71 0.84 0.85]*0.25;

C_Tot=C_DHCerP+C_DHCer+C_DHSM+C_DHGlcCer+C_Cer+C_CerP+C_SM+C_GlcCer+C_DHSph+C_DHSphP+C_Sph+C_SphP;

%stimulus data
% KLA stimulated: measured concentrations of lipids at 8 time points
S_DHCerP=[ 0.4800    0.2400    0.2400    0.2400    0.2400    0.1200    0.2400    0.2400]; 
S_DHCer=[231.4800  182.7600  227.1600  181.8000  175.9200  271.4400  338.5200  627.7200];
S_DHSM=[2.8352    2.2220    2.3734    2.2778    2.0684    2.2770    2.7092    2.8426]*1000;
S_DHGlcCer=[60.8400   70.2000   72.4800   64.8000   67.0800   62.0400  125.5200  137.4000];
S_Cer=[0.5540    0.4308    0.4735    0.5245    0.5008    0.6004    0.7190    1.2827]*1000;
S_CerP=[1.4400    1.0800    1.0800    1.0800    1.0800    1.0800    1.5600    1.6800];
S_SM=[0.7725    0.6422    0.6957    0.7217    0.6978    0.8307    1.0779    1.1740]*10^4;
S_GlcCer=[0.3959    0.3191    0.4084    0.4304    0.4412    0.6622    1.0112    1.3758]*1000;
S_DHSph=[6.12 7.2 8.4 12 13.92	13.2 9.96 5.64];
S_DHSphP=[0.12 0.12 0.12 0.12 0.12 0.48	0.96 0.6];
S_Sph=[50.52 56.04	57.6 87.12 73.44 83.64 64.32 52.92];
S_SphP=[0.24 0.12 0.24 0.24	0.36 0.96 2.04 1.56];

S_CoA=[19.5600   21.3600   17.2800   15.1200   15.6000   16.2000   19.4400   29.0400];
S_GPCho=[1352.4	450	1216.2 1392	498.6 1246.8 1384.8	1825.2];
S_PalCoA=[0.9 0.84 0.62 0.60 0.65 0.81 0.99 1.59]*0.25;

S_Tot=S_DHCerP+S_DHCer+S_DHSM+S_DHGlcCer+S_Cer+S_CerP+S_SM+S_GlcCer+S_DHSph+S_DHSphP+S_Sph+S_SphP;

%PCA of concentration data
DataC=[C_DHCerP;C_DHCer;C_DHSM;C_DHGlcCer;C_Cer;C_CerP;C_SM;C_GlcCer;C_DHSph;C_DHSphP;C_Sph;C_SphP]';
DataS=[S_DHCerP;S_DHCer;S_DHSM;S_DHGlcCer;S_Cer;S_CerP;S_SM;S_GlcCer;S_DHSph;S_DHSphP;S_Sph;S_SphP]';


%% fit curves through data
tFit=[0:0.5:24]; %input time points for fitted curve
pOrder=0.5; %decide which order of polynomial to use. Different orders can be used for each lipid

%control data- curve fitting
pC_DHCerP=csaps(tExp,C_DHCerP,0.8); %fit curve to Dihydroceramide Phosphate concentration
C_DHCerPFit=fnval(pC_DHCerP,tFit); 
C_DHCerPFit(C_DHCerPFit<=0)=0.01;

pC_DHCer=csaps(tExp,C_DHCer,0.7); %fit curve to Dihydroceramide concentration
C_DHCerFit=fnval(pC_DHCer,tFit); 
C_DHCerFit(C_DHCerFit<=0)=0.01;

pC_DHSM=csaps(tExp,C_DHSM,0.8); %fit curve to Dihydrosphingomyelin concentration
C_DHSMFit=fnval(pC_DHSM,tFit); 
C_DHSMFit(C_DHSMFit<=0)=0.01;

pC_DHGlcCer=csaps(tExp,C_DHGlcCer,0.8); %fit curve to Dihydroglucosylceramide concentration
C_DHGlcCerFit=fnval(pC_DHGlcCer,tFit); 
C_DHGlcCerFit(C_DHGlcCerFit<=0)=0.01;

pC_Cer=csaps(tExp,C_Cer,0.7); %fit curve to Ceramide concentration
C_CerFit=fnval(pC_Cer,tFit); 
C_CerFit(C_CerFit<=0)=0.01;

pC_CerP=csaps(tExp,C_CerP,0.8); %fit curve to Ceramide Phosphate concentration
C_CerPFit=fnval(pC_CerP,tFit); 
C_CerPFit(C_CerPFit<=0)=0.01;

pC_SM=csaps(tExp,C_SM,0.8); %fit curve to Sphingomyelin concentration
C_SMFit=fnval(pC_SM,tFit); 
C_SMFit(C_SMFit<=0)=0.01;

pC_GlcCer=csaps(tExp,C_GlcCer,0.7); %fit curve to Glucosylceramide concentration
C_GlcCerFit=fnval(pC_GlcCer,tFit); 
C_GlcCerFit(C_GlcCerFit<=0)=0.01;

pC_GPCho=csaps(tExp,C_GPCho,0.8); %fit curve to Phosphatidylcholine concentration
C_GPChoFit=fnval(pC_GPCho,tFit); 
C_GPChoFit(C_GPChoFit<=0)=0.01;

pC_DHSph=csaps(tExp,C_DHSph,0.8); %fit curve to Sphinganine concentration
C_DHSphFit=fnval(pC_DHSph,tFit); 
C_DHSphFit(C_DHSphFit<=0)=0.01;

pC_DHSphP=csaps(tExp,C_DHSphP,0.7); %fit curve to Sphinganine Phosphate concentration
C_DHSphPFit=fnval(pC_DHSphP,tFit); 
C_DHSphPFit(C_DHSphPFit<=0)=0.01;

pC_Sph=csaps(tExp,C_Sph,0.8); %fit curve to Sphingosine concentration
C_SphFit=fnval(pC_Sph,tFit); 
C_SphFit(C_SphFit<=0)=0.01;

pC_SphP=csaps(tExp,C_SphP,pOrder); %fit curve to Sphingosine Phosphate concentration
C_SphPFit=fnval(pC_SphP,tFit); 
C_SphPFit(C_SphPFit<=0)=0.01;

pC_CoA=csaps(tExp,C_CoA,pOrder); %fit curve to Coenzyme A concentration
C_CoAFit=fnval(pC_CoA,tFit); 
C_CoAFit(C_CoAFit<=0)=0.01;

pC_PalCoA=csaps(tExp,C_PalCoA,pOrder); %fit curve to Coenzyme A concentration
C_PalCoAFit=fnval(pC_PalCoA,tFit); 
C_PalCoAFit(C_PalCoAFit<=0)=0.01;

%stimulus data- curve fitting

pS_DHCerP=csaps(tExp,S_DHCerP,0.7); %fit curve to Dihydroceramide Phosphate concentration
S_DHCerPFit=fnval(pS_DHCerP,tFit); 
S_DHCerPFit(S_DHCerPFit<=0)=0.01;

pS_DHCer=csaps(tExp,S_DHCer,0.7); %fit curve to Dihydroceramide concentration
S_DHCerFit=fnval(pS_DHCer,tFit); 
S_DHCerFit(S_DHCerFit<=0)=0.01;

pS_DHSM=csaps(tExp,S_DHSM,0.7); %fit curve to Dihydrosphingomyelin concentration
S_DHSMFit=fnval(pS_DHSM,tFit); 
S_DHSMFit(S_DHSMFit<=0)=0.01;

pS_DHGlcCer=csaps(tExp,S_DHGlcCer,pOrder); %fit curve to Dihydroglucosylceramideconcentration
S_DHGlcCerFit=fnval(pS_DHGlcCer,tFit); 
S_DHGlcCerFit(S_DHGlcCerFit<=0)=0.01;

pS_Cer=csaps(tExp,S_Cer,0.7); %fit curve to Ceramide concentration
S_CerFit=fnval(pS_Cer,tFit); 
S_CerFit(S_CerFit<=0)=0.01;

pS_CerP=csaps(tExp,S_CerP,pOrder); %fit curve to Ceramide Phosphate concentration
S_CerPFit=fnval(pS_CerP,tFit); 
S_CerPFit(S_CerPFit<=0)=0.01;

pS_SM=csaps(tExp,S_SM,0.8); %fit curve to Sphingomyelin concentration
S_SMFit=fnval(pS_SM,tFit); 
S_SMFit(S_SMFit<=0)=0.01;

pS_GlcCer=csaps(tExp,S_GlcCer,0.7); %fit curve to Glucosylceramide concentration
S_GlcCerFit=fnval(pS_GlcCer,tFit); 
S_GlcCerFit(S_GlcCerFit<=0)=0.01;

pS_GPCho=csaps(tExp,S_GPCho,0.8); %fit curve to Phosphatidylcholine concentration
S_GPChoFit=fnval(pS_GPCho,tFit); 
S_GPChoFit(S_GPChoFit<=0)=0.01;

pS_DHSph=csaps(tExp,S_DHSph,pOrder); %fit curve to Sphinganine concentration
S_DHSphFit=fnval(pS_DHSph,tFit); 
S_DHSphFit(S_DHSphFit<=0)=0.01;

pS_DHSphP=csaps(tExp,S_DHSphP,pOrder); %fit curve to Sphinganine Phosphate concentration
S_DHSphPFit=fnval(pS_DHSphP,tFit); 
S_DHSphPFit(S_DHSphPFit<=0)=0.01;

pS_Sph=csaps(tExp,S_Sph,0.7); %fit curve to Sphingosine concentration
S_SphFit=fnval(pS_Sph,tFit); 
S_SphFit(S_SphFit<=0)=0.01;

pS_SphP=csaps(tExp,S_SphP,pOrder); %fit curve to Sphingosine Phosphate concentration
S_SphPFit=fnval(pS_SphP,tFit); 
S_SphPFit(S_SphPFit<=0)=0.01;

pS_CoA=csaps(tExp,S_CoA,pOrder); %fit curve to Coenzyme A (16:0) concentration
S_CoAFit=fnval(pS_CoA,tFit); 
S_CoAFit(S_CoAFit<=0)=0.01;

pS_PalCoA=csaps(tExp,S_PalCoA,pOrder); %fit curve to Coenzyme A (16:0) concentration
S_PalCoAFit=fnval(pS_PalCoA,tFit); 
S_PalCoAFit(S_PalCoAFit<=0)=0.01;

C_TotFit=C_DHCerPFit+C_DHCerFit+C_DHSMFit+C_DHGlcCerFit+C_CerFit+C_CerPFit+C_SMFit+C_GlcCerFit+C_DHSphFit+C_DHSphPFit+C_SphFit+C_SphPFit;
S_TotFit=S_DHCerPFit+S_DHCerFit+S_DHSMFit+S_DHGlcCerFit+S_CerFit+S_CerPFit+S_SMFit+S_GlcCerFit+S_DHSphFit+S_DHSphPFit+S_SphFit+S_SphPFit;

pC_Tot=csaps(tExp,C_Tot,0.8); %fit curve to Coenzyme A (16:0) concentration
C_TotFit=fnval(pC_Tot,tFit); 
C_TotFit(C_TotFit<=0)=0.01;

pS_Tot=csaps(tExp,S_Tot,0.8); %fit curve to Coenzyme A (16:0) concentration
S_TotFit=fnval(pS_Tot,tFit); 
S_TotFit(S_TotFit<=0)=0.01;


%% calculate concentration derivatives%

%control data

dC_DHCerPFit=fnval(fnder(pC_DHCerP),tFit);
dC_DHCerFit=fnval(fnder(pC_DHCer),tFit);
dC_DHSMFit=fnval(fnder(pC_DHSM),tFit);
dC_DHGlcCerFit=fnval(fnder(pC_DHGlcCer),tFit);
dC_CerFit=fnval(fnder(pC_Cer),tFit);
dC_CerPFit=fnval(fnder(pC_CerP),tFit);
dC_SMFit=fnval(fnder(pC_SM),tFit);
dC_GlcCerFit=fnval(fnder(pC_GlcCer),tFit);
dC_DHSphFit=fnval(fnder(pC_DHSph),tFit);
dC_DHSphPFit=fnval(fnder(pC_DHSphP),tFit);
dC_SphFit=fnval(fnder(pC_Sph),tFit);
dC_SphPFit=fnval(fnder(pC_SphP),tFit);
dC_TotFit=fnval(fnder(pC_Tot),tFit);

%stimulus data
dS_DHCerPFit=fnval(fnder(pS_DHCerP),tFit);
dS_DHCerFit=fnval(fnder(pS_DHCer),tFit);
dS_DHSMFit=fnval(fnder(pS_DHSM),tFit);
dS_DHGlcCerFit=fnval(fnder(pS_DHGlcCer),tFit);
dS_CerFit=fnval(fnder(pS_Cer),tFit);
dS_CerPFit=fnval(fnder(pS_CerP),tFit);
dS_SMFit=fnval(fnder(pS_SM),tFit);
dS_GlcCerFit=fnval(fnder(pS_GlcCer),tFit);
dS_DHSphFit=fnval(fnder(pS_DHSph),tFit);
dS_DHSphPFit=fnval(fnder(pS_DHSphP),tFit);
dS_SphFit=fnval(fnder(pS_Sph),tFit);
dS_SphPFit=fnval(fnder(pS_SphP),tFit);
dS_TotFit=fnval(fnder(pS_Tot),tFit);


%Flux Estimates%
%KNum=40;

SK1=19.13333333;
SK2=477.3333333;
SK=SK1+SK2;
S1PPase=100;
CERS=18.2;
CDase=33.03694445;
SMS=3044.45;
SMase=39.52916667;
CERK=28.25;
LPP=2400;
GLUCERS=1796.64286;
GLUCDase=60166.66667;
DHCD=16.66666667;%=DHCD
SPT=219.025;
GALCDase=46.11233333;
S1PL=111;
LACCERS=5.58333333;

X13=SK;
X14=S1PPase;
X15=CERS;
X16=CDase;
X17=SMS;
X18=SMase;
X19=CERK;
X20=LPP;
X21=GLUCERS;
X22=GLUCDase;
X23=DHCD;
X24=SPT;
X25=GALCDase;
X26=S1PL;
X27=LACCERS;

%flux contraints
C_lb=zeros(1,40);
S_lb=zeros(1,40);
C_ub=25*[SK,S1PPase,CERS,CDase,SMS,SMase,CERK,LPP,GLUCERS,GLUCDase,DHCD,SMS,SMase,CERK,LPP,GLUCERS,GLUCDase,CDase,CERS,SK,S1PPase,SPT,GALCDase,GALCDase,S1PL,LACCERS,LACCERS,S1PL,0.01,0.01,0.01,0.01,0.01,0.01,0.01,0.01,0.01,0.01,0.01,0.01];
S_ub=25*[SK,S1PPase,CERS,CDase,SMS,SMase,CERK,LPP,GLUCERS,GLUCDase,DHCD,SMS,SMase,CERK,LPP,GLUCERS,GLUCDase,CDase,CERS,SK,S1PPase,SPT,GALCDase,GALCDase,S1PL,LACCERS,LACCERS,S1PL,0.01,0.01,0.01,0.01,0.01,0.01,0.01,0.01,0.01,0.01,0.01,0.01];


%R=rank(S) %rank must be equal to K-number

%solve for rate constants at each time point

%n=1000; %number of random sets of exponents to be evaluated (not used)
vC1=zeros(40,length(tFit)); %preallocate space for control rate constant solutions- k matrix
vS1=zeros(40,length(tFit)); %preallocate space for stimulus rate constant solutions- k matrix
vC=zeros(40,length(tFit));
vS=zeros(40,length(tFit)); 
resnormC=zeros(1,length(tFit));
resnormS=zeros(1,length(tFit)); 

% Construct stoichiometric matrix
%lipid order-DHSPH, DHS1P, DHCER, DHSM, DHC1P, DHGLUCER, CER, SM, C1P,
%GLUCER, SPH, S1P
%internal fluxes
v1=[-1 1 0 0 0 0 0 0 0 0 0 0]'; %SK(DH)
v2=[1 -1 0 0 0 0 0 0 0 0 0 0]'; %SPP(DH)
v3=[-1 0 1 0 0 0 0 0 0 0 0 0]'; %CERS(DH)
v4=[1 0 -1 0 0 0 0 0 0 0 0 0]'; %CDase(DH)
v5=[0 0 -1 1 0 0 0 0 0 0 0 0]'; %SMS(DH)
v6=[0 0 1 -1 0 0 0 0 0 0 0 0]'; %SMase(DH)
v7=[0 0 -1 0 1 0 0 0 0 0 0 0]'; %CK(DH)
v8=[0 0 1 0 -1 0 0 0 0 0 0 0]'; %LPP(DH)
v9=[0 0 -1 0 0 1 0 0 0 0 0 0]'; %GLUCS(DH)
v10=[0 0 1 0 0 -1 0 0 0 0 0 0]'; %GLUCDase(DH)
v11=[0 0 -1 0 0 0 1 0 0 0 0 0]'; %DHCD(DH)
v12=[0 0 0 0 0 0 -1 1 0 0 0 0]'; %SMS
v13=[0 0 0 0 0 0 1 -1 0 0 0 0]'; %SMase
v14=[0 0 0 0 0 0 -1 0 1 0 0 0]'; %CK
v15=[0 0 0 0 0 0 1 0 -1 0 0 0]'; %LPP
v16=[0 0 0 0 0 0 -1 0 0 1 0 0]'; %GLUCS
v17=[0 0 0 0 0 0 1 0 0 -1 0 0]'; %GLUCDase
v18=[0 0 0 0 0 0 -1 0 0 0 1 0]'; %CDase
v19=[0 0 0 0 0 0 1 0 0 0 -1 0]'; %CERS
v20=[0 0 0 0 0 0 0 0 0 0 -1 1]'; %SK
v21=[0 0 0 0 0 0 0 0 0 0 1 -1]'; %SPP
%enzyme influxes
v22=[1 0 0 0 0 0 0 0 0 0 0 0]'; %SPT
v23=[0 0 0 0 0 1 0 0 0 0 0 0]'; %LACCDase(DH)
v24=[0 0 0 0 0 0 0 0 0 1 0 0]'; %LACCDase
%enzyme effluxes
v25=[0 -1 0 0 0 0 0 0 0 0 0 0]'; %SPL(DH)
v26=[0 0 0 0 0 -1 0 0 0 0 0 0]'; %LACCS (DH)
v27=[0 0 0 0 0 0 0 0 0 -1 0 0]'; %LACCS
v28=[0 0 0 0 0 0 0 0 0 0 0 -1]'; %SPL
%exchange effluxes (optional)
v29=[-1 0 0 0 0 0 0 0 0 0 0 0]'; %DHSPH
v30=[0 -1 0 0 0 0 0 0 0 0 0 0]'; %DHS1P
v31=[0 0 -1 0 0 0 0 0 0 0 0 0]'; %DHCER
v32=[0 0 0 -1 0 0 0 0 0 0 0 0]'; %DHSM
v33=[0 0 0 0 -1 0 0 0 0 0 0 0]'; %DHC1P
v34=[0 0 0 0 0 -1 0 0 0 0 0 0]'; %DHGLUCER
v35=[0 0 0 0 0 0 -1 0 0 0 0 0]'; %CER
v36=[0 0 0 0 0 0 0 -1 0 0 0 0]'; %SM
v37=[0 0 0 0 0 0 0 0 -1 0 0 0]'; %C1P
v38=[0 0 0 0 0 0 0 0 0 -1 0 0]'; %GLUCER
v39=[0 0 0 0 0 0 0 0 0 0 -1 0]'; %SPH
v40=[0 0 0 0 0 0 0 0 0 0 0 -1]'; %S1P

% Entire stoichiometric matrix
S=[v1,v2,v3,v4,v5,v6,v7,v8,v9,v10,v11,v12,v13,v14,v15,v16,v17,v18,v19,v20,v21,v22,v23,v24,v25,v26,v27,v28,v29,v30,v31,v32,v33,v34,v35,v36,v37,v38,v39,v40];

%flux matrix- with values filled for different fitted time points (rows= flux 1, flux 2 etc; columns= flux values at diff time point )

for i=1:length(tFit)
dxdtC=[dC_DHSphFit(i);dC_DHSphPFit(i);dC_DHCerFit(i);dC_DHSMFit(i);dC_DHCerPFit(i);dC_DHGlcCerFit(i);dC_CerFit(i);dC_SMFit(i);dC_CerPFit(i);dC_GlcCerFit(i);dC_SphFit(i);dC_SphPFit(i)];
%flux matrix:
vC1(:,i)=S\dxdtC;
[vC(:,i),resnormC(1,i),~,~,~,~]=lsqlin(S,dxdtC,[],[],[],[],C_lb,C_ub);
%flux matrix (y=mx+c):
dxdtS=[dS_DHSphFit(i);dS_DHSphPFit(i);dS_DHCerFit(i);dS_DHSMFit(i);dS_DHCerPFit(i);dS_DHGlcCerFit(i);dS_CerFit(i);dS_SMFit(i);dS_CerPFit(i);dS_GlcCerFit(i);dS_SphFit(i);dS_SphPFit(i)];
%K matrix:
vS1(:,i)=S\dxdtS;
[vS(:,i),resnormS(1,i),~,~,~,~]=lsqlin(S,dxdtS,[],[],[],[],S_lb,S_ub);
end

%Enzyme activity(k) Estimates%
% k values
%Control
kC(1,:)=vC(1,:)./(C_DHSphFit(1,:)*SK); %SK(DHSph)
kC(2,:)=vC(2,:)./(C_DHSphPFit(1,:)*S1PPase); %SPP(DHSPh)
kC(3,:)=vC(3,:)./(C_DHSphFit(1,:).*C_CoAFit*CERS); %CERS(DHSph)
kC(4,:)=vC(4,:)./(C_DHCerFit(1,:)*CDase); %CDase(DHCer)
kC(5,:)=vC(5,:)./(C_DHCerFit(1,:).*C_GPChoFit(1,:)*SMS); %SMS(DHCer)
kC(6,:)=vC(6,:)./(C_DHSMFit(1,:)*SMase); %SMase(DHSM)
kC(7,:)=vC(7,:)./(C_DHCerFit(1,:)*CERK); %CERK(DHCer)
kC(8,:)=vC(8,:)./(C_DHCerPFit(1,:)*LPP); %LPP(DHCerP)
kC(9,:)=vC(9,:)./(C_DHCerFit(1,:)*GLUCERS); %GLUCS(DHCer)
kC(10,:)=vC(10,:)./(C_DHGlcCerFit(1,:)*GLUCDase);  %GLUCDase(DHGlcCer)
kC(11,:)=vC(11,:)./(C_DHCerFit(1,:)*DHCD);  %DHCD(DHCer)
kC(12,:)=vC(12,:)./(C_CerFit(1,:).*C_GPChoFit*SMS);  %SMS(Cer)
kC(13,:)=vC(13,:)./(C_SMFit(1,:)*SMase); %SMase(SM)
kC(14,:)=vC(14,:)./(C_CerFit(1,:)*CERK); %CERK(Cer)
kC(15,:)=vC(15,:)./(C_CerPFit(1,:)*LPP); %LPP(CerP)
kC(16,:)=vC(16,:)./(C_CerFit(1,:)*GLUCERS); %GLUCS(Cer)
kC(17,:)=vC(17,:)./(C_GlcCerFit(1,:)*GLUCDase); %GLUCDase(GlcCer)
kC(19,:)=vC(19,:)./(C_SphFit(1,:).*C_CoAFit*CERS); %CERS(Sph)
kC(18,:)=vC(18,:)./(C_CerFit(1,:)*CDase); %CDase(Cer)
kC(20,:)=vC(20,:)./(C_SphFit(1,:)*SK); %SK(Sph)
kC(21,:)=vC(21,:)./(C_SphPFit(1,:)*S1PPase); %S1PPase(SphP)
%enzyme influxes
kC(22,:)=vC(22,:)./(C_PalCoAFit(1,:)*SPT); %SPT
kC(23,:)=vC(23,:)./GALCDase; %LACCDase(DHLacCer)
kC(24,:)=vC(24,:)./GALCDase; %LACCDase(LacCer)
%enzyme effluxes
kC(25,:)=vC(25,:)./(C_DHSphPFit(1,:)*S1PL); %S1PL(DHSphP)
kC(26,:)=vC(26,:)./(C_DHGlcCerFit(1,:)*LACCERS); %LCS(DHGlcCer)
kC(27,:)=vC(27,:)./(C_GlcCerFit(1,:)*LACCERS); %LCS(GlcCer)
kC(28,:)=vC(28,:)./(C_SphPFit(1,:)*S1PL); %S1PL(SphP)
%exchange effluxes (optional)
kC(29,:)=vC(29,:)./C_DHSphFit(1,:); %DHSph
kC(30,:)=vC(30,:)./C_DHSphPFit(1,:);%DHSphP
kC(31,:)=vC(31,:)./C_DHCerFit(1,:); %DHCeR
kC(32,:)=vC(32,:)./C_DHSMFit(1,:); %DHSM
kC(33,:)=vC(33,:)./C_DHCerPFit(1,:); %DHCerP
kC(34,:)=vC(34,:)./C_DHGlcCerFit(1,:); %DHGlcCer
kC(35,:)=vC(35,:)./C_CerFit(1,:); %CER
kC(36,:)=vC(36,:)./C_SMFit(1,:); %SM
kC(37,:)=vC(37,:)./C_CerPFit(1,:); %CerP
kC(38,:)=vC(38,:)./C_GlcCerFit(1,:); %GlcCer
kC(39,:)=vC(39,:)./C_SphFit(1,:); %Sph
kC(40,:)=vC(40,:)./C_SphPFit(1,:); %SphP


%Stimulated
kS(1,:)=vS(1,:)./(S_DHSphFit(1,:)*SK); %SK(DHSph)
kS(2,:)=vS(2,:)./(S_DHSphPFit(1,:)*S1PPase); %SPP(DHSPh)
kS(3,:)=vS(3,:)./(S_DHSphFit(1,:).*S_CoAFit*CERS); %CERS(DHSph)
kS(4,:)=vS(4,:)./(S_DHCerFit(1,:)*CDase); %CDase(DHCer)
kS(5,:)=vS(5,:)./(S_DHCerFit(1,:).*S_GPChoFit(1,:)*SMS); %SMS(DHCer)
kS(6,:)=vS(6,:)./(S_DHSMFit(1,:)*SMase); %SMase(DHSM)
kS(7,:)=vS(7,:)./(S_DHCerFit(1,:)*CERK); %CERK(DHCer)
kS(8,:)=vS(8,:)./(S_DHCerPFit(1,:)*LPP); %LPP(DHCerP)
kS(9,:)=vS(9,:)./(S_DHCerFit(1,:)*GLUCERS); %GLUCERS(DHCer)
kS(10,:)=vS(10,:)./(S_DHGlcCerFit(1,:)*GLUCDase);  %GLUCDase(DHGlcCer)
kS(11,:)=vS(11,:)./(S_DHCerFit(1,:)*DHCD);  %DHCD(DHCer)
kS(12,:)=vS(12,:)./(S_CerFit(1,:).*S_GPChoFit(1,:)*SMS);  %SMS(Cer)
kS(13,:)=vS(13,:)./(S_SMFit(1,:)*SMase); %SMase(SM)
kS(14,:)=vS(14,:)./(S_CerFit(1,:)*CERK); %CERK(Cer)
kS(15,:)=vS(15,:)./(S_CerPFit(1,:)*LPP); %LPP(CerP)
kS(16,:)=vS(16,:)./(S_CerFit(1,:)*GLUCERS); %GLUCERS(Cer)
kS(17,:)=vS(17,:)./(S_GlcCerFit(1,:)*GLUCDase); %GLUCDase(GlcCer)
kS(19,:)=vS(19,:)./(S_SphFit(1,:).*S_CoAFit*CERS); %CERS(Sph)
kS(18,:)=vS(18,:)./(S_CerFit(1,:)*CDase); %CDase(Cer)
kS(20,:)=vS(20,:)./(S_SphFit(1,:)*SK); %SK(Sph)
kS(21,:)=vS(21,:)./(S_SphPFit(1,:)*S1PPase); %S1PPase(SphP)
%enzyme influxes
kS(22,:)=vS(22,:)./(S_PalCoAFit(1,:)*SPT); %SPT
kS(23,:)=vS(23,:)./GALCDase; %LACCDase(DHLacCer)
kS(24,:)=vS(24,:)./GALCDase; %LACCDase(LacCer)
%enzyme effluxes
kS(25,:)=vS(25,:)./(S_DHSphPFit(1,:)*S1PL); %S1PL(DHSphP)
kS(26,:)=vS(26,:)./(S_DHGlcCerFit(1,:)*LACCERS); %LCS(DHGlcCer)
kS(27,:)=vS(27,:)./(S_GlcCerFit(1,:)*LACCERS); %LCS(GlcCer)
kS(28,:)=vS(28,:)./(S_SphPFit(1,:)*S1PL); %S1PL(SphP)
%exchange effluxes (optional)
kS(29,:)=vS(29,:)./S_DHSphFit(1,:); %DHSph
kS(30,:)=vS(30,:)./S_DHSphPFit(1,:);%DHSphP
kS(31,:)=vS(31,:)./S_DHCerFit(1,:); %DHCeR
kS(32,:)=vS(32,:)./S_DHSMFit(1,:); %DHSM
kS(33,:)=vS(33,:)./S_DHCerPFit(1,:); %DHCerP
kS(34,:)=vS(34,:)./S_DHGlcCerFit(1,:); %DHGlcCer
kS(35,:)=vS(35,:)./S_CerFit(1,:); %CER
kS(36,:)=vS(36,:)./S_SMFit(1,:); %SM
kS(37,:)=vS(37,:)./S_CerPFit(1,:); %CerP
kS(38,:)=vS(38,:)./S_GlcCerFit(1,:); %GlcCer
kS(39,:)=vS(39,:)./S_SphFit(1,:); %Sph
kS(40,:)=vS(40,:)./S_SphPFit(1,:); %SphP

pC_kS1=csaps(tFit,kS(1,:),0.8)

%% figures


fluxNames={'SK (DHSph)','S1PPase (DHSphP)','CERS (DHSph)','CDase (DHCer)','SMS (DHCer)','SMase (DHSM)','CERK (DHCer)','LPP (DHCerP)','GLUCERS (DHCer)','GLUCDase (DHGluCer)','DHCD','SMS (Cer)','SMase (SM)','CERK (Cer)','LPP (CerP)','GLUCERS (Cer)','GLUCDase (GluCer)','CDase (Cer)','CERS (Sph)','SK (Sph)','S1PPase (SphP)','SPT','LACCDase (DHLacCer)','LACCDase (LacCer)','S1PL (DHSphP)','LACCERS (DHGluCer)','LACCERS (GluCer)', 'S1PL (SphP)',...
   'DHSph Export','DHSphP Export','DHCer Export','DHSM Export','DHCerP Export','DHGluCer Export','Cer Export','SM Export','CerP Export','GluCer Export','Sph Export','SphP Export'};
[wcoeffk,scorek,latent,tsquared,explained] = pca(kS', ...
    'VariableWeights','variance');
coefforthk = diag(std(kS'))\wcoeffk;
DataSz=(kS'-mean(kC'))./std(kC');
DataCz=(kC'-mean(kS'))./std(kS');
%DataSz=zscore(DataS)
DataSC=DataSz*coefforthk;
DataCS=DataCz*coefforthk;


x=scorek(:,1)';
y=scorek(:,2)';
z = zeros(size(x));
col = tFit;  % This is the color, vary with x in this case.

figure(1)
surface([x;x],[y;y],[z;z],[col;col],...
        'facecol','no',...
        'edgecol','interp',...
        'linew',4);
str={'Phase 1','(0-4 Hours)'};
text(1,7,str,'FontSize',18)
str={'Phase 2','(4-12 Hours)'};
text(1,-2,str,'FontSize',18)
str={'Phase 3','(12-24 Hours)'};
text(-5,3,str,'FontSize',18)
xlabel(sprintf('1st Principal Component (%.1f%% Variance)',explained(1)),'FontSize',18)
ylabel(sprintf('2nd Principal Component (%.1f%% Variance)',explained(2)),'FontSize',18)
title('Enzyme Principal Component Analysis','FontSize',20)


figure(2)
surface([x;x],[y;y],[z;z],[col;col],...
        'facecol','no',...
        'edgecol','interp',...
        'linew',4);
hold on
surface([DataCS(:,1)';DataCS(:,1)'],[DataCS(:,2)';DataCS(:,2)'],[z;z],[col;col],...
        'facecol','no',...
        'edgecol','interp',...
        'LineStyle',':',...
        'linew',4);
hold off
xlabel('1st Principal Component','FontSize',18)
ylabel('2nd Principal Component','FontSize',18)
title('Enzyme Principal Component Analysis','FontSize',20)

figure(3)
[charts,ax]=pareto(explained);
charts(2)
charts(2).LineWidth=4;
xlabel('Principal Component','FontSize',18)
ylabel('Variance Explained (%)','FontSize',18)
title('% Variance Explained','FontSize',20)

figure(4)
biplot(coefforthk(:,1:2),'Scores',scorek(:,1:2),'Varlabels',fluxNames,'LineWidth',2,'MarkerSize',12)
xlabel('Principal Component 1','FontSize',18)
ylabel('Principal Component 2','FontSize',18)
title('Biplot','FontSize',20)

figure(5)
plot(tFit(8:end),scorek(8:end,1)-scorek(8,1),'k','LineWidth',4)
hold on
plot(tFit(8:end),scorek(8:end,2)-scorek(8,2),'Color',[0.7 0.7 0.7],'LineWidth',4)
text(15,-10,'PC1 Does Not Resolve','FontSize',18)
text(17,1,'PC2 Resolves','FontSize',18)
hold off
xlabel('Time, hours','FontSize',18)
ylabel('Scaled PC Score','FontSize',18)
title('Scaled PC Scores','FontSize',20)
legend('PC1','PC2','FontSize',18)

pref=abs(coefforthk(:,1))-abs(coefforthk(:,2));
[B,I]=sort(pref,'descend');
I(1:21)
I(22:end)
figure(6)
plot(coefforthk(:,1),coefforthk(:,2),'ko','MarkerSize',4) %,'Varlabels',lipidNames,
xlabel('Principal Component 1 Loading','FontSize',18)
ylabel('Principal Component 2 Loading','FontSize',18)
hold on
for k = I(1:21)'
  line([0, coefforthk(k,1)], [0, coefforthk(k,2)],'Color','red','LineWidth',2);
  text(coefforthk(k,1),coefforthk(k,2),fluxNames{k},'FontSize',12)
end

for k = I(22:end)'
  line([0, coefforthk(k,1)], [0, coefforthk(k,2)],'Color','green','LineWidth',2);
   text(coefforthk(k,1),coefforthk(k,2),fluxNames{k},'FontSize',12)
end
%text(-0.1,0.2,'Resolving Enzymes','Color','green','FontSize',18)
%text(0.15,-0.15,'Non-Resolving Enzymes','Color','red','FontSize',18)
%text(coefforthk(16,1),coefforthk(16,2)+0.03,'GLUCERS (Cer)','FontSize',18)
%text(coefforthk(19,1)-0.04,coefforthk(19,2)-0.03,'CERS (Sph)','FontSize',18)

hold off
title('Principal Component Loadings','FontSize',20)


pref=abs(coefforthk(:,1))-abs(coefforthk(:,2));
[B,I]=sort(pref,'descend');

figure(7)
b=bar(fluxNames(I),B);
b.FaceColor = 'flat';
b.CData(1:21,:) = repmat([1 0 0],21,1);
b.CData(22:end,:) = repmat([0 1 0],19,1);
xlabel('Enzyme','FontSize',18)
ylabel('PC1 Score - PC2 Score','FontSize',18)
title('PC Preference','FontSize',20)

%% Enzyme activity plots

figure(10)
hold on
plot(tFit,kC(1,:)./kC(1,1),'k:','LineWidth',4)
plot(tFit,kS(1,:)./kS(1,1),'k','LineWidth',4)
hold off
xlabel('Time, hours','FontSize',18)
ylabel('Enzyme Activity, pmoles/min/mg protein','FontSize',18)
title('SK(DHSph)','FontSize',20)
legend('Control','Stimulated','FontSize',18)

figure(11)
hold on
plot(tFit,kC(2,:)./kC(2,1),'k:','LineWidth',4)
plot(tFit,kS(2,:)./kS(2,1),'k','LineWidth',4)
hold off
xlabel('Time, hours','FontSize',18)
ylabel('Enzyme Activity, pmoles/min/mg protein','FontSize',18)
title('S1PPase(DHSphP)','FontSize',20)
legend('Control','Stimulated','FontSize',18)

figure(12)
hold on
plot(tFit,kC(3,:)./kC(3,1),'k:','LineWidth',4)
plot(tFit,kS(3,:)./kS(3,1),'k','LineWidth',4)
hold off
xlabel('Time, hours','FontSize',18)
ylabel('Enzyme Activity, pmoles/min/mg protein','FontSize',18)
title('CERS(DHSph)','FontSize',20)
legend('Control','Stimulated','FontSize',18)

figure(13)
hold on
plot(tFit,kC(4,:)./kC(4,1),'k:','LineWidth',4)
plot(tFit,kS(4,:)./kS(4,1),'k','LineWidth',4)
hold off
xlabel('Time, hours','FontSize',18)
ylabel('Enzyme Activity, pmoles/min/mg protein','FontSize',18)
title('CDase(DHCer)','FontSize',20)
legend('Control','Stimulated','FontSize',18)

figure(14)
hold on
plot(tFit,kC(5,:)./kC(5,1),'k:','LineWidth',4)
plot(tFit,kS(5,:)./kS(5,1),'k','LineWidth',4)
hold off
xlabel('Time, hours','FontSize',18)
ylabel('Enzyme Activity, pmoles/min/mg protein','FontSize',18)
title('SMS(DHCer)','FontSize',20)
legend('Control','Stimulated','FontSize',18)

figure(15)
hold on
plot(tFit,kC(6,:)./kC(6,1),'k:','LineWidth',4)
plot(tFit,kS(6,:)./kS(6,1),'k','LineWidth',4)
hold off
xlabel('Time, hours','FontSize',18)
ylabel('Enzyme Activity, pmoles/min/mg protein','FontSize',18)
title('SMase(DHSM)','FontSize',20)
legend('Control','Stimulated','FontSize',18)

figure(16)
hold on
plot(tFit,kC(7,:)./kC(7,1),'k:','LineWidth',4)
plot(tFit,kS(7,:)./kS(7,1),'k','LineWidth',4)
hold off
xlabel('Time, hours','FontSize',18)
ylabel('Enzyme Activity, pmoles/min/mg protein','FontSize',18)
title('CERK(DHCer)','FontSize',20)
legend('Control','Stimulated','FontSize',18)

figure(17)
hold on
plot(tFit,kC(8,:)./kC(8,1),'k:','LineWidth',4)
plot(tFit,kS(8,:)./kS(8,1),'k','LineWidth',4)
hold off
xlabel('Time, hours','FontSize',18)
ylabel('Enzyme Activity, pmoles/min/mg protein','FontSize',18)
title('LPP(DHCerP)','FontSize',20)
legend('Control','Stimulated','FontSize',18)

figure(18)
hold on
plot(tFit,kC(9,:)./kC(9,1),'k:','LineWidth',4)
plot(tFit,kS(9,:)./kS(9,1),'k','LineWidth',4)
hold off
xlabel('Time, hours','FontSize',18)
ylabel('Enzyme Activity, pmoles/min/mg protein','FontSize',18)
title('GLUCERS(DHCer)','FontSize',20)
legend('Control','Stimulated','FontSize',18)

figure(19)
hold on
plot(tFit,kC(10,:)./kC(10,1),'k:','LineWidth',4)
plot(tFit,kS(10,:)./kS(10,1),'k','LineWidth',4)
hold off
xlabel('Time, hours','FontSize',18)
ylabel('Enzyme Activity, pmoles/min/mg protein','FontSize',18)
title('GLUCDase(DHGlcCer)','FontSize',20)
legend('Control','Stimulated','FontSize',18)

figure(20)
hold on
plot(tFit,kC(11,:)./kC(11,1),'k:','LineWidth',4)
plot(tFit,kS(11,:)./kS(11,1),'k','LineWidth',4)
hold off
xlabel('Time, hours','FontSize',18)
ylabel('Enzyme Activity, pmoles/min/mg protein','FontSize',18)
title('DHCD(DHCer)','FontSize',20)
legend('Control','Stimulated','FontSize',18)

figure(21)
hold on
plot(tFit,kC(12,:)./kC(12,1),'k:','LineWidth',4)
plot(tFit,kS(12,:)./kS(12,1),'k','LineWidth',4)
hold off
xlabel('Time, hours','FontSize',18)
ylabel('Enzyme Activity, pmoles/min/mg protein','FontSize',18)
title('SMS(Cer)','FontSize',20)
legend('Control','Stimulated','FontSize',18)

figure(22)
hold on
plot(tFit,kC(13,:)./kC(13,1),'k:','LineWidth',4)
plot(tFit,kS(13,:)./kS(13,1),'k','LineWidth',4)
hold off
xlabel('Time, hours','FontSize',18)
ylabel('Enzyme Activity, pmoles/min/mg protein','FontSize',18)
title('SMase(SM)','FontSize',20)
legend('Control','Stimulated','FontSize',18)

figure(23)
hold on
plot(tFit,kC(14,:)./kC(14,1),'k:','LineWidth',4)
plot(tFit,kS(14,:)./kS(14,1),'k','LineWidth',4)
hold off
xlabel('Time, hours','FontSize',18)
ylabel('Enzyme Activity, pmoles/min/mg protein','FontSize',18)
title('CERK(Cer)','FontSize',20)
legend('Control','Stimulated','FontSize',18)

figure(24)
hold on
plot(tFit,kC(15,:)./kC(15,1),'k:','LineWidth',4)
plot(tFit,kS(15,:)./kS(15,1),'k','LineWidth',4)
hold off
xlabel('Time, hours','FontSize',18)
ylabel('Enzyme Activity, pmoles/min/mg protein','FontSize',18)
title('LPP(CerP)','FontSize',20)
legend('Control','Stimulated','FontSize',18)

figure(25)
hold on
plot(tFit,kC(16,:)./kC(16,1),'k:','LineWidth',4)
plot(tFit,kS(16,:)./kS(16,1),'k','LineWidth',4)
hold off
xlabel('Time, hours','FontSize',14)
ylabel('Enzyme Activity, pmoles/min/mg protein','FontSize',14)
title('GLUCERS(Cer)','FontSize',16)
legend('Control','Stimulated','FontSize',9)

figure(26)
hold on
plot(tFit,kC(17,:)./kC(17,1),'k:','LineWidth',4)
plot(tFit,kS(17,:)./kS(17,1),'k','LineWidth',4)
hold off
xlabel('Time, hours','FontSize',18)
ylabel('Enzyme Activity, pmoles/min/mg protein','FontSize',18)
title('GLUCDase(GlcCer)','FontSize',20)
legend('Control','Stimulated','FontSize',18)

figure(27)
hold on
plot(tFit,kC(18,:)./kC(18,1),'k:','LineWidth',4)
plot(tFit,kS(18,:)./kS(18,1),'k','LineWidth',4)
hold off
xlabel('Time, hours','FontSize',18)
ylabel('Enzyme Activity, pmoles/min/mg protein','FontSize',18)
title('CDase(Cer)','FontSize',20)
legend('Control','Stimulated','FontSize',18)

figure(28)
hold on
plot(tFit,kC(19,:)./kC(19,1),'k:','LineWidth',4)
plot(tFit,kS(19,:)./kS(19,1),'k','LineWidth',4)
hold off
xlabel('Time, hours','FontSize',14)
ylabel('Enzyme Activity, pmoles/min/mg protein','FontSize',14)
title('CERS(Sph)','FontSize',16)
legend('Control','Stimulated','FontSize',9)

figure(29)
hold on
plot(tFit,kC(20,:)./kC(20,1),'k:','LineWidth',4)
plot(tFit,kS(20,:)./kS(20,1),'k','LineWidth',4)
hold off
xlabel('Time, hours','FontSize',18)
ylabel('Enzyme Activity, pmoles/min/mg protein','FontSize',18)
title('SK(Sph)','FontSize',20)
legend('Control','Stimulated','FontSize',18)

figure(30)
hold on
plot(tFit,kC(21,:)./kC(21,1),'k:','LineWidth',4)
plot(tFit,kS(21,:)./kS(21,1),'k','LineWidth',4)
hold off
xlabel('Time, hours','FontSize',18)
ylabel('Enzyme Activity, pmoles/min/mg protein','FontSize',18)
title('S1PPase(SphP)','FontSize',20)
legend('Control','Stimulated','FontSize',18)

figure(31)
hold on
plot(tFit,kC(22,:)./kC(22,1),'k:','LineWidth',4)
plot(tFit,kS(22,:)./kS(22,1),'k','LineWidth',4)
hold off
xlabel('Time, hours','FontSize',18)
ylabel('Enzyme Activity, pmoles/min/mg protein','FontSize',18)
title('SPT','FontSize',20)
legend('Control','Stimulated','FontSize',18)

figure(32)
hold on
plot(tFit,kC(23,:)./kC(23,1),'k:','LineWidth',4)
plot(tFit,kS(23,:)./kS(23,1),'k','LineWidth',4)
hold off
xlabel('Time, hours','FontSize',18)
ylabel('Enzyme Activity, pmoles/min/mg protein','FontSize',18)
title('LACCDase(DHLacCer)','FontSize',20)
legend('Control','Stimulated','FontSize',18)

figure(33)
hold on
plot(tFit,kC(24,:)./kC(24,1),'k:','LineWidth',4)
plot(tFit,kS(24,:)./kS(24,1),'k','LineWidth',4)
hold off
xlabel('Time, hours','FontSize',18)
ylabel('Enzyme Activity, pmoles/min/mg protein','FontSize',18)
title('LACCDase(LacCer)','FontSize',20)
legend('Control','Stimulated','FontSize',18)

figure(34)
hold on
plot(tFit,kC(25,:)./kC(25,1),'k:','LineWidth',4)
plot(tFit,kS(25,:)./kS(25,1),'k','LineWidth',4)
hold off
xlabel('Time, hours','FontSize',18)
ylabel('Enzyme Activity, pmoles/min/mg protein','FontSize',18)
title('SPL(DHSphP)','FontSize',20)
legend('Control','Stimulated','FontSize',18)

figure(35)
hold on
plot(tFit,kC(26,:)./kC(26,1),'k:','LineWidth',4)
plot(tFit,kS(26,:)./kS(26,1),'k','LineWidth',4)
hold off
xlabel('Time, hours','FontSize',18)
ylabel('Enzyme Activity, pmoles/min/mg protein','FontSize',18)
title('LACCERS(DHGlcCer)','FontSize',20)
legend('Control','Stimulated','FontSize',18)

figure(36)
hold on
plot(tFit,kC(27,:)./kC(27,1),'k:','LineWidth',4)
plot(tFit,kS(27,:)./kS(27,1),'k','LineWidth',4)
hold off
xlabel('Time, hours','FontSize',18)
ylabel('Enzyme Activity, pmoles/min/mg protein','FontSize',18)
title('LACCERS(GlcCer)','FontSize',20)
legend('Control','Stimulated','FontSize',18)

figure(37)
hold on
plot(tFit,kC(28,:)./kC(28,1),'k:','LineWidth',4)
plot(tFit,kS(28,:)./kS(28,1),'k','LineWidth',4)
hold off
xlabel('Time, hours','FontSize',18)
ylabel('Enzyme Activity, pmoles/min/mg protein','FontSize',18)
title('SPL(SphP)','FontSize',20)
legend('Control','Stimulated','FontSize',18)

figure(38)
hold on
plot(tFit,kC(29,:),'k:','LineWidth',4)
plot(tFit,kS(29,:),'k','LineWidth',4)
hold off
xlabel('Time, hours','FontSize',18)
ylabel('Enzyme Activity, pmoles/min/mg protein','FontSize',18)
title('DHSph Export','FontSize',20)
legend('Control','Stimulated','FontSize',18)

figure(39)
hold on
plot(tFit,kC(30,:),'k:','LineWidth',4)
plot(tFit,kS(30,:),'k','LineWidth',4)
hold off
xlabel('Time, hours','FontSize',18)
ylabel('Enzyme Activity, pmoles/min/mg protein','FontSize',18)
title('DHSphP Export','FontSize',20)
legend('Control','Stimulated','FontSize',18)

figure(40)
hold on
plot(tFit,kC(31,:),'k:','LineWidth',4)
plot(tFit,kS(31,:),'k','LineWidth',4)
hold off
xlabel('Time, hours','FontSize',18)
ylabel('Enzyme Activity, pmoles/min/mg protein','FontSize',18)
title('DHCer Export','FontSize',20)
legend('Control','Stimulated','FontSize',18)

figure(41)
hold on
plot(tFit,kC(32,:),'k:','LineWidth',4)
plot(tFit,kS(32,:),'k','LineWidth',4)
hold off
xlabel('Time, hours','FontSize',18)
ylabel('Enzyme Activity, pmoles/min/mg protein','FontSize',18)
title('DHSM Export','FontSize',20)
legend('Control','Stimulated','FontSize',18)

figure(42)
hold on
plot(tFit,kC(33,:)./kC(33,1),'k:','LineWidth',4)
plot(tFit,kS(33,:)./kS(21,1),'k','LineWidth',4)
hold off
xlabel('Time, hours','FontSize',18)
ylabel('Enzyme Activity, pmoles/min/mg protein','FontSize',18)
title('DHCerP Export','FontSize',20)
legend('Control','Stimulated','FontSize',18)

figure(43)
hold on
plot(tFit,kC(34,:)./kC(34,1),'k:','LineWidth',4)
plot(tFit,kS(34,:)./kS(21,1),'k','LineWidth',4)
hold off
xlabel('Time, hours','FontSize',18)
ylabel('Enzyme Activity, pmoles/min/mg protein','FontSize',18)
title('DHGlcCer Export','FontSize',20)
legend('Control','Stimulated','FontSize',18)

figure(44)
hold on
plot(tFit,kC(35,:)./kC(35,1),'k:','LineWidth',4)
plot(tFit,kS(35,:),'k','LineWidth',4)
hold off
xlabel('Time, hours','FontSize',18)
ylabel('Enzyme Activity, pmoles/min/mg protein','FontSize',18)
title('Cer Export','FontSize',20)
legend('Control','Stimulated','FontSize',18)

figure(45)
hold on
plot(tFit,kC(36,:)./kC(36,1),'k:','LineWidth',4)
plot(tFit,kS(36,:),'k','LineWidth',4)
hold off
xlabel('Time, hours','FontSize',18)
ylabel('Enzyme Activity, pmoles/min/mg protein','FontSize',18)
title('SM Export','FontSize',20)
legend('Control','Stimulated','FontSize',18)

figure(46)
hold on
plot(tFit,kC(37,:)./kC(37,1),'k:','LineWidth',4)
plot(tFit,kS(37,:),'k','LineWidth',4)
hold off
xlabel('Time, hours','FontSize',18)
ylabel('Enzyme Activity, pmoles/min/mg protein','FontSize',18)
title('CerP Export','FontSize',20)
legend('Control','Stimulated','FontSize',18)

figure(47)
hold on
plot(tFit,kC(38,:)./kC(38,1),'k:','LineWidth',4)
plot(tFit,kS(38,:),'k','LineWidth',4)
hold off
xlabel('Time, hours','FontSize',18)
ylabel('Enzyme Activity, pmoles/min/mg protein','FontSize',18)
title('GlcCer Export','FontSize',20)
legend('Control','Stimulated','FontSize',18)

figure(48)
hold on
plot(tFit,kC(39,:)./kC(39,1),'k:','LineWidth',4)
plot(tFit,kS(39,:),'k','LineWidth',4)
hold off
xlabel('Time, hours','FontSize',18)
ylabel('Enzyme Activity, pmoles/min/mg protein','FontSize',18)
title('Sph Export','FontSize',20)
legend('Control','Stimulated','FontSize',18)

figure(49)
hold on
plot(tFit,kC(40,:)./kC(40,1),'k:','LineWidth',4)
plot(tFit,kS(40,:),'k','LineWidth',4)
hold off
xlabel('Time, hours','FontSize',18)
ylabel('Enzyme Activity, pmoles/min/mg protein','FontSize',18)
title('SphP Export','FontSize',20)
legend('Control','Stimulated','FontSize',18)

end
